# Supplementary material for: Method developments to extract proteins from oil palm chromoplast for proteomic analysis
Source: Springerplus. 2015 Dec 22;4:791. doi: 10.1186/s40064-015-1576-4 (PMC4688294; doi:10.1186/s40064-015-1576-4)
Supplement: Supplementary file 1 — 10.1186/s40064-015-1576-4 Total proteins from whole oil palm fruit mesocarps. [file 40064_2015_1576_MOESM1_ESM.xlsx]

## Sheet: Sheet1
Row	Accession	Protein	MW [kDa]	pI	Scores	#Peptides	SC [%]	Rank
1	gi|192910882	beta-1,3-glucanase [Elaeis guineensis]	36.2	9.6	1200.0 (M:1200.0)	16	56.9	1
2	gi|374255957	putative enoyl-ACP-reductase protein, partial [Elaeis guineensis]	38.7	9.7	1175.6 (M:1175.6)	16	54.8	2
3	gi|409994626	lipase [Elaeis guineensis]	54.8	8	1122.1 (M:1122.1)	19	44.7	3
4	gi|192910916	catalase 2 [Elaeis guineensis]	56.9	6.5	989.3 (M:989.3)	16	36.2	4
5	gi|192910834	enolase [Elaeis guineensis]	47.7	6	976.7 (M:976.7)	14	35.5	5
6	gi|414880947	TPA: ATP synthase subunit beta family protein [Zea mays]	59.3	6	730.6 (M:730.6)	11	25.1	6
7	gi|219764830	unnamed protein product [Zea mays]	70.9	5.2	667.9 (M:667.9)	11	18.5	7
8	gi|195657041	5-methyltetrahydropteroyltriglutamate--homocysteine methyltransferase [Zea mays]	84.4	5.8	529.3 (M:529.3)	9	17.8	8
9	gi|41052909	putative RuBisCO subunit binding-protein beta subunit, chloroplast precursor [Oryza sativa Japonica Group]	63.8	5.7	510.3 (M:510.3)	5	17.4	9
10	gi|353441078	putative enolase [Elaeis guineensis]	23	4.7	499.9 (M:499.9)	6	32.5	10
11	gi|82400215	glyceraldehyde 3-phosphate dehydrogenase [Elaeis guineensis]	32.1	7.8	495.8 (M:495.8)	9	30.8	11
12	gi|192910908	fructose-bisphosphate aldolase [Elaeis guineensis]	38.6	6.8	457.9 (M:457.9)	6	32.7	12
13	gi|343478430	ATP synthase F0 subunit 1 (mitochondrion) [Phoenix dactylifera]	55.3	6	448.4 (M:448.4)	7	16.9	13
14	gi|192910872	pathogenesis-related protein [Elaeis guineensis]	17.6	5	444.6 (M:444.6)	9	54.9	14
15	gi|34851127	actin [Oryza sativa Japonica Group]	41.6	5.2	438.2 (M:438.2)	8	22.5	15
16	gi|353441060	putative 3-hydroxyacyl-ACP dehydrogenase [Elaeis guineensis]	24.4	10.2	406.2 (M:406.2)	7	33.2	16
17	gi|222624297	hypothetical protein OsJ_09630 [Oryza sativa Japonica Group]	47.1	9.9	374.6 (M:374.6)	6	14.5	17
18	gi|13901	unnamed protein product [Zea mays]	55.1	5.8	369.6 (M:369.6)	6	16.1	18
19	gi|374256013	putative methionine synthase protein, partial [Elaeis guineensis]	32.9	5.4	358.3 (M:358.3)	6	31.1	19
20	gi|13242769	ribulose-1,5-bisphosphate carboxylase/oxygenase large subunit [Phoenix dactylifera]	51.7	6.5	344.0 (M:344.0)	5	13.1	20
21	gi|209168853	acetyl-CoA carboxylase [Elaeis guineensis]	58.4	7.1	343.6 (M:343.6)	5	16	21
22	gi|353441094	putative 3 oxoacyl acyl carrier protein reductase [Elaeis guineensis]	26.8	5.1	334.8 (M:334.8)	3	25.5	22
23	gi|2286153	cytoplasmic malate dehydrogenase [Zea mays]	35.6	5.7	334.1 (M:334.1)	3	17.2	23
24	gi|1223910	chaperonin-60 alpha subunit [Arabidopsis thaliana]	62	4.9	330.4 (M:330.4)	3	11.3	24
25	gi|192910674	triose phosphate isomerase cytosolic isoform [Elaeis guineensis]	27.2	5.8	325.0 (M:325.0)	4	30.3	25
26	gi|192910744	cyclophilin [Elaeis guineensis]	18.2	9.7	306.2 (M:306.2)	5	31.8	26
27	gi|32250939	fibrillin-like protein [Elaeis guineensis]	19	4.8	300.9 (M:300.9)	4	34.9	27
28	gi|219888609	unknown [Zea mays]	66.4	4.7	286.6 (M:286.6)	3	9.5	28
29	gi|88866516	UDP-glucose pyrophosphorylase [Oryza sativa Indica Group]	51.6	5.3	284.2 (M:284.2)	3	9.8	29
30	gi|433335660	malate dehydrogenase [Brassica oleracea]	35.7	6.1	269.1 (M:269.1)	3	13.9	30
31	gi|194689780	unknown [Zea mays]	41	4.2	263.4 (M:263.4)	5	11.2	31
32	gi|353441104	putative cytosolic malate dehydrogenase [Elaeis guineensis]	19.5	5.1	262.5 (M:262.5)	4	24.7	32
33	gi|194701176	unknown [Zea mays]	46.2	7.6	251.3 (M:251.3)	5	11.7	33
34	gi|228478496	stearoyl-acyl-carrier protein desaturase [Elaeis oleifera]	49.4	7.8	239.8 (M:239.8)	3	14.4	34
35	gi|219941203	unnamed protein product [Zea mays]	62.5	6.4	231.5 (M:231.5)	4	9	36
36	gi|414876115	TPA: phospholipase D family protein [Zea mays]	74.9	5.6	228.3 (M:228.3)	3	6.3	37
37	gi|20453075	AT3g23810/MYM9_15 [Arabidopsis thaliana]	53.1	5.5	224.7 (M:224.7)	2	12.2	38
38	gi|28172915	cytosolic 3-phosphoglycerate kinase [Zea mays]	31.6	4.9	219.8 (M:219.8)	2	13	39
39	gi|227468367	unnamed protein product [Zea mays]	45.1	7.7	214.2 (M:214.2)	4	11	40
40	gi|47848479	putative acetyl-CoA C-acyltransferase [Oryza sativa Japonica Group]	41	6.2	211.5 (M:211.5)	2	6.7	41
41	gi|219900743	unnamed protein product [Zea mays]	60.5	5	207.4 (M:207.4)	3	7.7	42
42	gi|363818280	putative plastidial pyruvate dehydrogenase E1 beta protein [Elaeis guineensis]	43	6.4	206.5 (M:206.5)	4	17.8	43
43	gi|38344860	OSJNBa0020P07.3 [Oryza sativa Japonica Group]	93.9	5.8	206.5 (M:206.5)	2	7.1	44
44	gi|353441196	ketol-acid reductoisomerase [Elaeis guineensis]	35.5	9.4	202.6 (M:202.6)	4	14.6	45
45	gi|50080249	putative malate dehydrogenase [Oryza sativa Japonica Group]	35.4	9.1	199.3 (M:199.3)	3	12.6	46
46	gi|194690136	unknown [Zea mays]	43.3	9.2	198.6 (M:198.6)	3	10.7	47
47	gi|353441130	sucrose synthase1 [Elaeis guineensis]	26.9	7.8	195.0 (M:195.0)	3	13.2	48
48	gi|1022805	phosphoglycerate kinase, partial [Arabidopsis thaliana]	41.9	4.8	193.9 (M:193.9)	3	12.5	49
49	gi|56202189	putative heat shock protein 82 [Oryza sativa Japonica Group]	70.7	4.9	185.8 (M:185.8)	2	7.8	50
50	gi|218200595	hypothetical protein OsI_28099 [Oryza sativa Indica Group]	42.4	9.8	183.4 (M:183.4)	2	6.3	51
51	gi|50508346	putative Pyruvate kinase isozyme A, chloroplast precursor [Oryza sativa Japonica Group]	46.3	5	182.4 (M:182.4)	3	8.1	52
52	gi|413943084	hypothetical protein ZEAMMB73_601488 [Zea mays]	72.7	5.6	180.0 (M:180.0)	2	9.4	53
53	gi|145338243	HEAT SHOCK PROTEIN 89.1 [Arabidopsis thaliana]	90.5	5.1	178.5 (M:178.5)	2	6	54
54	gi|14717970	ATP synthase beta subunit [Brassica balearica]	51.3	5	177.0 (M:177.0)	2	15.8	55
55	gi|448872672	glutathione S-transferase [Elaeis guineensis]	23.7	6.2	171.5 (M:171.5)	2	22.7	56
56	gi|52075907	putative vacuolar proton-ATPase [Oryza sativa Japonica Group]	68.4	5.1	170.6 (M:170.6)	2	8.9	57
57	gi|2842480	ADP, ATP carrier-like protein [Arabidopsis thaliana]	40.7	10.2	169.6 (M:169.6)	2	10.6	58
58	gi|374255965	putative isocitrate dehydrogenase protein, partial [Elaeis guineensis]	45.8	7.7	168.2 (M:168.2)	3	4.9	59
59	gi|147223723	unnamed protein product [Zea mays]	53.2	5.7	166.7 (M:166.7)	2	11	60
60	gi|194701774	unknown [Zea mays]	54.9	5.4	165.6 (M:165.6)	3	8	61
61	gi|194702710	unknown [Zea mays]	38.6	-1.2	163.9 (M:163.9)	3	8.5	62
62	gi|195604302	hypothetical protein [Zea mays]	9.7	4.9	163.1 (M:163.1)	2	12.9	63
63	gi|222630261	hypothetical protein OsJ_17184 [Oryza sativa Japonica Group]	105.6	6	157.9 (M:157.9)	2	7.1	64
64	gi|192912964	protein disulfide isomerase 2 precursor [Elaeis guineensis]	56.5	4.6	154.9 (M:154.9)	3	8.5	65
65	gi|192910848	thioredoxin peroxidase [Elaeis guineensis]	31.6	8.8	154.8 (M:154.8)	3	18.1	66
66	gi|207005320	unnamed protein product [Brassica napus]	15.4	10	153.4 (M:153.4)	2	24.6	67
67	gi|290790925	acetyl-CoA carboxylase carboxyl transferase beta (chloroplast) [Phoenix dactylifera]	55.3	5.2	151.6 (M:151.6)	3	6.3	68
68	gi|21592581	ubiquitin homolog [Arabidopsis thaliana]	25.6	6.4	147.7 (M:147.7)	2	17	69
69	gi|219725332	unnamed protein product [Zea mays]	41.4	5.8	147.4 (M:147.4)	2	6.3	70
70	gi|218193273	hypothetical protein OsI_12519 [Oryza sativa Indica Group]	35.3	5.4	142.1 (M:142.1)	3	13.1	71
71	gi|52353487	putative phosphoglycerate kinase [Oryza sativa Japonica Group]	18.5	4.2	141.7 (M:141.7)	2	14.9	72
72	gi|393715734	tubulin [Brassica rapa subsp. chinensis]	41.5	5.8	140.5 (M:140.5)	2	7.7	73
73	gi|218200228	hypothetical protein OsI_27268 [Oryza sativa Indica Group]	53.3	5.3	139.6 (M:139.6)	2	6.9	74
74	gi|414884462	TPA: plasma membrane intrinsic protein2 [Zea mays]	20.5	9.8	138.1 (M:138.1)	2	18.5	75
75	gi|145332819	pyruvate kinase [Arabidopsis thaliana]	51.9	6.3	132.5 (M:132.5)	2	10.3	76
76	gi|125571458	hypothetical protein OsJ_02893 [Oryza sativa Japonica Group]	30.2	6.1	130.3 (M:130.3)	2	3.2	77
77	gi|22150	Alpha-tubulin #3 [Zea mays]	49.5	5	130.3 (M:130.3)	2	6.4	78
78	gi|1174390	RecName: Full=Superoxide dismutase [Mn] 3.3, mitochondrial; Flags: Precursor	25.4	6	129.5 (M:129.5)	1	20.2	79
79	gi|413935592	hypothetical protein ZEAMMB73_499112 [Zea mays]	45.3	5.8	124.2 (M:124.2)	1	9.3	80
80	gi|24413971	putative acyl-CoA oxidase [Oryza sativa Japonica Group]	74.3	6.8	123.1 (M:123.1)	1	6	81
81	gi|108706531	40S ribosomal protein SA, putative, expressed [Oryza sativa Japonica Group]	29.8	5.1	122.0 (M:122.0)	3	13.4	82
82	gi|414871019	TPA: hypothetical protein ZEAMMB73_421092, partial [Zea mays]	48.8	9.2	121.2 (M:121.2)	2	5.4	83
83	gi|240255914	dihydrolipoyl dehydrogenase [Arabidopsis thaliana]	67	8.7	119.8 (M:119.8)	1	3.3	84
84	gi|7939518	unnamed protein product [Arabidopsis thaliana]	32.3	5.4	115.2 (M:115.2)	1	14.4	85
85	gi|353441032	putative plastid ACP synthase [Elaeis guineensis]	15.7	7.7	115.1 (M:115.1)	1	16.2	86
86	gi|413957018	hypothetical protein ZEAMMB73_027527 [Zea mays]	45.2	6.3	112.7 (M:112.7)	1	8.9	87
87	gi|15010596	At2g30950/F7F1.16 [Arabidopsis thaliana]	36.2	4.8	111.2 (M:111.2)	1	13	88
88	gi|374256001	putative 1-aminocyclopropane-1-carboxylate oxidase protein, partial [Elaeis guineensis]	25	7.8	108.0 (M:108.0)	1	5.8	89
89	gi|374256019	putative 14-3-3 regulatory [Elaeis guineensis]	29.5	4.7	107.9 (M:107.9)	2	12.6	90
90	gi|414586940	TPA: hypothetical protein ZEAMMB73_707606 [Zea mays]	20.9	8.7	107.3 (M:107.3)	2	8	91
91	gi|219886689	unknown [Zea mays]	23	9.6	105.3 (M:105.3)	1	7.5	92
92	gi|108864615	Armadillo/beta-catenin-like repeat family protein, expressed [Oryza sativa Japonica Group]	58.7	8.2	102.8 (M:102.8)	1	4.1	93
93	gi|4680340	putative nucleolysin [Oryza sativa Indica Group]	42.1	9.1	101.8 (M:101.8)	1	9.7	94
94	gi|414880062	TPA: hypothetical protein ZEAMMB73_734716 [Zea mays]	48.3	5.3	101.0 (M:101.0)	1	8.7	95
95	gi|195619502	hypothetical protein [Zea mays]	32.5	5.6	100.1 (M:100.1)	1	8.4	96
96	gi|4490333	EF-Hand containing protein-like [Arabidopsis thaliana]	41.1	4.4	98.0 (M:98.0)	1	7.5	97
97	gi|148927394	cysteine proteinase [Elaeis guineensis]	51.4	4.8	96.3 (M:96.3)	1	7	98
98	gi|195652891	hypothetical protein [Zea mays]	8.2	10.8	96.3 (M:96.3)	2	24	99
99	gi|125597894	hypothetical protein OsJ_22010 [Oryza sativa Japonica Group]	28.7	7.9	95.6 (M:95.6)	2	8.1	100
100	gi|33146724	putative resistance complex protein I2C-1 [Oryza sativa Japonica Group]	153	5.8	93.8 (M:93.8)	1	3	101
101	gi|2454182	pyruvate dehydrogenase E1 alpha subunit [Arabidopsis thaliana]	47.1	7.9	92.4 (M:92.4)	1	8.9	102
102	gi|397530421	fruit ripening and abscission polygalacturonase [Elaeis guineensis]	41.6	8.2	91.4 (M:91.4)	1	7.4	103
103	gi|218187072	hypothetical protein OsI_38719 [Oryza sativa Indica Group]	72.4	6.9	88.0 (M:88.0)	1	4.2	104
104	gi|55297107	hypothetical protein [Oryza sativa Japonica Group]	12.7	12.1	87.6 (M:87.6)	0	22.8	105
105	gi|41469632	putative late embryogenesis abundant protein [Oryza sativa Japonica Group]	34.8	4.7	86.8 (M:86.8)	1	8.5	106
106	gi|89257543	YDG/SRA domain containing protein [Brassica oleracea]	55.6	10.3	86.1 (M:86.1)	1	5.8	107
107	gi|110738294	hypothetical protein [Arabidopsis thaliana]	9.8	10.5	84.9 (M:84.9)	2	16.3	108
108	gi|79329946	Glucose-6-phosphate/phosphate translocator-like protein [Arabidopsis thaliana]	43.5	10.2	83.8 (M:83.8)	1	5.3	109
109	gi|125537185	hypothetical protein OsI_38897 [Oryza sativa Indica Group]	39.6	9.9	83.2 (M:83.2)	1	7.5	110
110	gi|219886193	unknown [Zea mays]	71.5	4.6	81.9 (M:81.9)	1	4	111
111	gi|2914695	ubiquitin-specific protease 1 (UBP1), putative [Arabidopsis thaliana]	120.7	4.7	80.9 (M:80.9)	0	2.7	112
112	gi|223974323	unknown [Zea mays]	9.2	10.4	80.7 (M:80.7)	1	17.9	113
113	gi|3738092	putative glyoxysomal malate dehydrogenase precursor [Arabidopsis thaliana]	37.4	9.2	78.6 (M:78.6)	1	6.5	114
114	gi|222629557	hypothetical protein OsJ_16162 [Oryza sativa Japonica Group]	99.8	7	78.0 (M:78.0)	1	4	115
115	gi|20043019	Putative Myo-inositol-1-phosphate synthase (MI-1-P synthase) [Oryza sativa Japonica Group]	56	6	77.8 (M:77.8)	0	4.7	116
116	gi|414586925	TPA: hypothetical protein ZEAMMB73_697564 [Zea mays]	11.8	6	76.7 (M:76.7)	1	8.3	117
117	gi|8777387	unnamed protein product [Arabidopsis thaliana]	59.8	5.8	75.4 (M:75.4)	1	6	118
118	gi|10177801	receptor serine/threonine kinase [Arabidopsis thaliana]	71.4	5.9	75.3 (M:75.3)	1	3.4	119
119	gi|113564281	Os04g0405500, partial [Oryza sativa Japonica Group]	30.3	11.9	75.2 (M:75.2)	1	9	120
120	gi|414584888	TPA: ethylene-responsive transcription factor 3 [Zea mays]	62.3	9.2	74.9 (M:74.9)	1	5.1	121
121	gi|222632287	hypothetical protein OsJ_19263 [Oryza sativa Japonica Group]	104	6.5	74.9 (M:74.9)	1	1.8	122
122	gi|79322643	fructose-bisphosphate aldolase, class I [Arabidopsis thaliana]	33.3	6.4	74.7 (M:74.7)	1	8.4	123
123	gi|404070	O-methyltransferase [Zea mays]	39.6	5.5	73.6 (M:73.6)	1	6.6	124
124	gi|413948985	putative ribosomal protein L11 family protein [Zea mays]	17.5	11.3	73.3 (M:73.3)	1	9.4	125
125	gi|6911852	lipoxygenase AtLOX2 [Arabidopsis thaliana]	99	5.2	70.1 (M:70.1)	1	2.8	126
126	gi|218184639	hypothetical protein OsI_33824 [Oryza sativa Indica Group]	59.5	10.1	69.2 (M:69.2)	1	5	127
127	gi|12322265	fructokinase, putative [Arabidopsis thaliana]	41.4	5.5	67.8 (M:67.8)	1	3.9	128
128	gi|227204303	AT1G18540 [Arabidopsis thaliana]	18.2	11.5	67.1 (M:67.1)	1	9.1	129
129	gi|194704134	unknown [Zea mays]	36.9	5.5	65.3 (M:65.3)	1	3.4	130
130	gi|414868892	TPA: hypothetical protein ZEAMMB73_269466 [Zea mays]	28.1	6.3	64.3 (M:64.3)	1	4.7	131
131	gi|125597746	hypothetical protein OsJ_21858 [Oryza sativa Japonica Group]	47.4	5.9	63.6 (M:63.6)	1	3.2	132
132	gi|219750914	unnamed protein product [Brassica napus]	21.6	6.6	63.5 (M:63.5)	1	5.4	133
133	gi|62318795	ATP-citrate lyase subunit B [Arabidopsis thaliana]	20.5	9.9	61.0 (M:61.0)	1	8.7	134
134	gi|414588723	TPA: hypothetical protein ZEAMMB73_200353 [Zea mays]	41.7	6.9	60.8 (M:60.8)	1	1.9	135
135	gi|218202095	hypothetical protein OsI_31237 [Oryza sativa Indica Group]	52.4	5.6	60.6 (M:60.6)	1	2.8	136
136	gi|224035225	unknown [Zea mays]	28.7	9.7	60.0 (M:60.0)	1	5.1	137
137	gi|413925964	hypothetical protein ZEAMMB73_625323 [Zea mays]	22.1	5.7	59.4 (M:59.4)	1	6.3	138
138	gi|413956072	hypothetical protein ZEAMMB73_430948 [Zea mays]	37.5	9	58.7 (M:58.7)	1	3.1	139
139	gi|171221245	aquaporin [Elaeis guineensis]	30.6	9.9	58.6 (M:58.6)	1	3.8	140
140	gi|108863997	Stem-specific protein TSJT1, putative, expressed [Oryza sativa Japonica Group]	19.4	5.4	58.3 (M:58.3)	1	8.8	141
141	gi|15230222	receptor like protein 39 [Arabidopsis thaliana]	97.4	5.6	57.8 (M:57.8)	1	1.4	142
142	gi|46575976	putative nascent polypeptide associated complex alpha chain [Oryza sativa Japonica Group]	13.7	4.9	57.3 (M:57.3)	1	10.2	143
143	gi|413947670	hypothetical protein ZEAMMB73_143336 [Zea mays]	35.7	5.7	57.2 (M:57.2)	1	4.4	144
144	gi|5777617	CAA30375.1 protein [Oryza sativa]	11.8	10.9	56.9 (M:56.9)	1	11.8	145
145	gi|353441080	putative O-methyltransferase [Elaeis guineensis]	20.5	4.6	56.8 (M:56.8)	1	5.9	146
146	gi|11994369	unnamed protein product [Arabidopsis thaliana]	40.1	10	56.2 (M:56.2)	1	2.2	147
147	gi|222623593	hypothetical protein OsJ_08221 [Oryza sativa Japonica Group]	31.9	10.4	55.7 (M:55.7)	1	2.6	148
148	gi|125564589	hypothetical protein OsI_32272 [Oryza sativa Indica Group]	98.6	5.3	55.4 (M:55.4)	1	1.5	149
149	gi|21672018	Hypothetical protein [Oryza sativa Japonica Group]	24.4	12.3	54.2 (M:54.2)	1	3.5	150
150	gi|194707254	unknown [Zea mays]	41.7	4.3	53.6 (M:53.6)	1	3.4	151
151	gi|195641978	hypothetical protein [Zea mays]	9.6	4.9	53.3 (M:53.3)	1	11.6	152
152	gi|223635617	RecName: Full=Putative pentatricopeptide repeat-containing protein At5g08310, mitochondrial; Flags: Precursor	94	6.3	53.1 (M:53.1)	1	1.4	153
153	gi|413955246	hypothetical protein ZEAMMB73_670622 [Zea mays]	30	9.1	52.6 (M:52.6)	1	3.2	154
154	gi|414876746	TPA: hypothetical protein ZEAMMB73_083524 [Zea mays]	18.9	8.9	52.5 (M:52.5)	1	6.8	156
155	gi|125534275	hypothetical protein OsI_36003 [Oryza sativa Indica Group]	19.4	5	52.1 (M:52.1)	1	5.3	157
156	gi|58430740	AtRAD51Bbeta [Arabidopsis thaliana]	26.8	5.7	51.5 (M:51.5)	1	3.3	159
157	gi|218199026	hypothetical protein OsI_24749 [Oryza sativa Indica Group]	62.4	7.1	51.4 (M:51.4)	1	3.1	160
158	gi|86169487	chlorophyll a/b binding protein [Brassica napus]	8.2	4.6	51.4 (M:51.4)	1	22.7	161
159	gi|222636131	hypothetical protein OsJ_22448 [Oryza sativa Japonica Group]	111.9	6.1	51.1 (M:51.1)	1	1.3	162
160	gi|414589915	TPA: squamosa promoter-binding protein-like (SBP domain) transcription factor family protein [Zea mays]	44.9	6.7	51.0 (M:51.0)	1	1.9	163
161	gi|79322198	proteasome subunit alpha type-6-B [Arabidopsis thaliana]	24.4	6.2	50.2 (M:50.2)	1	10.5	164
162	gi|33354191	unknown protein [Oryza sativa Japonica Group]	11.4	6.8	50.0 (M:50.0)	1	12.7	165
