# Supplementary material for: Method developments to extract proteins from oil palm chromoplast for proteomic analysis
Source: Springerplus. 2015 Dec 22;4:791. doi: 10.1186/s40064-015-1576-4 (PMC4688294; doi:10.1186/s40064-015-1576-4)
Supplement: Supplementary file 2 — 10.1186/s40064-015-1576-4 Total protein from oil palm fruit mesocarps after two-step centrifugations. [file 40064_2015_1576_MOESM2_ESM.xlsx]

## Sheet: New Sheet
Row	Accession	Protein	MW [kDa]	pI	Scores	#Peptides	SC [%]	Rank
1	APX2_ORYSJ	L-ascorbate peroxidase 2, cytosolic OS=Oryza sativa subsp. japonica GN=APX2 PE=1 SV=1	27.1	5.2	14136.0 (M:14136.0)	3	16.3	1
2	TCTP_ELAGV	Translationally-controlled tumor protein homolog OS=Elaeis guineensis var. tenera GN=TCTP PE=1 SV=1	19.1	4.6	13755.5 (M:13755.5)	7	44.6	2
3	TCTP_CUCMA	Translationally-controlled tumor protein homolog OS=Cucurbita maxima GN=TCTP PE=2 SV=1	19.0	4.5	13586.0 (M:13586.0)	5	25.6	3
4	CALM_WHEAT	Calmodulin OS=Triticum aestivum PE=1 SV=3	16.8	4.1	12804.8 (M:12804.8)	9	73.2	4
5	SODCP_ZANAE	Superoxide dismutase [Cu-Zn], chloroplastic OS=Zantedeschia aethiopica GN=SODCP PE=2 SV=1	22.1	6.2	12619.6 (M:12619.6)	2	13.0	5
6	SODCP_ORYSJ	Superoxide dismutase [Cu-Zn], chloroplastic OS=Oryza sativa subsp. japonica GN=SODCP PE=1 SV=1	21.3	5.8	11951.7 (M:11951.7)	1	6.2	6
7	RUBB_PEA	RuBisCO large subunit-binding protein subunit beta, chloroplastic OS=Pisum sativum PE=1 SV=2	62.9	5.9	8537.8 (M:8537.8)	6	15.5	7
8	CPNB3_ARATH	Chaperonin 60 subunit beta 3, chloroplastic OS=Arabidopsis thaliana GN=CPN60B3 PE=1 SV=1	63.3	5.7	8513.3 (M:8513.3)	6	15.2	8
9	RUB1_ARATH	Ubiquitin-NEDD8-like protein RUB1 OS=Arabidopsis thaliana GN=RUB1 PE=1 SV=3	17.4	5.8	7752.5 (M:7752.5)	7	42.9	9
10	ENO_RICCO	Enolase OS=Ricinus communis PE=2 SV=1	47.9	5.6	7454.4 (M:7454.4)	13	29.2	10
11	UBQ8_ARATH	Polyubiquitin 8 OS=Arabidopsis thaliana GN=UBQ8 PE=3 SV=1	71.7	9.1	7214.1 (M:7214.1)	4	7.9	11
12	ENO1_HEVBR	Enolase 1 OS=Hevea brasiliensis GN=ENO1 PE=1 SV=1	47.8	5.6	6909.3 (M:6909.3)	11	25.4	12
13	ENO_ORYSJ	Enolase OS=Oryza sativa subsp. japonica GN=ENO1 PE=1 SV=2	47.9	5.4	6077.5 (M:6077.5)	11	27.8	13
14	SODC_PANGI	Superoxide dismutase [Cu-Zn] OS=Panax ginseng GN=SODCC PE=2 SV=1	15.2	5.5	5494.4 (M:5494.4)	2	18.4	14
15	SODC2_ORYSJ	Superoxide dismutase [Cu-Zn] 2 OS=Oryza sativa subsp. japonica GN=SODCC2 PE=1 SV=2	15.1	5.9	5494.4 (M:5494.4)	1	8.6	15
16	SODC_ANACO	Superoxide dismutase [Cu-Zn] OS=Ananas comosus GN=SOD1 PE=2 SV=1	15.2	5.3	5494.4 (M:5494.4)	1	8.6	16
17	APX1_ARATH	L-ascorbate peroxidase 1, cytosolic OS=Arabidopsis thaliana GN=APX1 PE=1 SV=2	27.5	5.7	5412.8 (M:5412.8)	3	18.8	17
18	HSP7F_ARATH	Heat shock 70 kDa protein 6, chloroplastic OS=Arabidopsis thaliana GN=HSP70-6 PE=1 SV=1	76.5	5.1	4963.5 (M:4963.5)	12	21.2	18
19	HSP7G_ARATH	Heat shock 70 kDa protein 7, chloroplastic OS=Arabidopsis thaliana GN=HSP70-7 PE=1 SV=1	76.9	5.2	4963.5 (M:4963.5)	12	21.2	19
20	CALM_BRYDI	Calmodulin OS=Bryonia dioica PE=2 SV=2	16.8	4.1	4149.0 (M:4149.0)	9	73.2	20
21	ENO2_HEVBR	Enolase 2 OS=Hevea brasiliensis GN=ENO2 PE=1 SV=1	47.9	5.9	3723.3 (M:3723.3)	11	22.9	21
22	ENO_ALNGL	Enolase OS=Alnus glutinosa GN=PGH1 PE=2 SV=1	47.6	5.4	3700.2 (M:3700.2)	9	16.8	22
23	1433A_VICFA	14-3-3-like protein A OS=Vicia faba PE=2 SV=1	29.4	4.7	3190.3 (M:3190.3)	8	27.6	23
24	14334_ARATH	14-3-3-like protein GF14 phi OS=Arabidopsis thaliana GN=GRF4 PE=1 SV=2	30.2	4.8	3138.2 (M:3138.2)	7	19.9	24
25	14332_ARATH	14-3-3-like protein GF14 omega OS=Arabidopsis thaliana GN=GRF2 PE=2 SV=2	29.1	4.7	3114.0 (M:3114.0)	7	20.5	25
26	14335_SOLLC	14-3-3 protein 5 OS=Solanum lycopersicum GN=TFT5 PE=3 SV=1	28.7	4.7	3114.0 (M:3114.0)	7	20.8	26
27	CATA1_MAIZE	Catalase isozyme 1 OS=Zea mays GN=CAT1 PE=2 SV=1	56.8	7.4	2761.3 (M:2761.3)	4	8.3	27
28	ATPBM_HEVBR	ATP synthase subunit beta, mitochondrial OS=Hevea brasiliensis GN=ATPB PE=2 SV=1	60.2	6.0	2698.6 (M:2698.6)	12	29.4	28
29	SUMO1_ARATH	Small ubiquitin-related modifier 1 OS=Arabidopsis thaliana GN=SUMO1 PE=1 SV=2	11.0	4.9	2676.8 (M:2676.8)	3	27.0	29
30	ATPBM_ORYSJ	ATP synthase subunit beta, mitochondrial OS=Oryza sativa subsp. japonica GN=ATPB PE=1 SV=2	58.9	6.0	2603.2 (M:2603.2)	11	26.3	30
31	1433_LILLO	14-3-3-like protein OS=Lilium longiflorum PE=2 SV=1	29.2	4.8	2561.6 (M:2561.6)	11	36.3	31
32	ATPBM_MAIZE	ATP synthase subunit beta, mitochondrial OS=Zea mays GN=ATPB PE=1 SV=1	59.1	6.0	2538.2 (M:2538.2)	12	26.8	32
33	CALM1_SOLTU	Calmodulin-1 OS=Solanum tuberosum GN=PCM1 PE=1 SV=2	16.9	4.1	2467.0 (M:2467.0)	7	48.3	33
34	MDHM_CITLA	Malate dehydrogenase, mitochondrial OS=Citrullus lanatus GN=MMDH PE=1 SV=1	36.2	8.9	2098.3 (M:2098.3)	5	16.7	34
35	PROAA_OLEEU	Profilin-2 OS=Olea europaea PE=1 SV=1	14.4	5.1	2087.1 (M:2087.1)	2	9.7	35
36	IDH5_ARATH	Isocitrate dehydrogenase [NAD] catalytic subunit 5, mitochondrial OS=Arabidopsis thaliana GN=IDH5 PE=2 SV=1	40.6	6.3	2058.7 (M:2058.7)	1	3.7	36
37	STAD2_ORYSI	Acyl-[acyl-carrier-protein] desaturase 2, chloroplastic OS=Oryza sativa subsp. indica GN=SSI2 PE=3 SV=1	44.8	6.4	2025.4 (M:2025.4)	6	7.8	37
38	EF1B_ORYSJ	Elongation factor 1-beta OS=Oryza sativa subsp. japonica GN=Os07g0662500 PE=1 SV=3	23.8	4.6	2005.0 (M:2005.0)	3	12.1	38
39	NTF2_ORYSJ	Nuclear transport factor 2 OS=Oryza sativa subsp. japonica GN=NTF2 PE=2 SV=1	13.3	5.3	1945.9 (M:1945.9)	1	6.6	39
40	1433E_TOBAC	14-3-3-like protein E OS=Nicotiana tabacum PE=1 SV=1	30.6	5.0	1942.3 (M:1942.3)	8	23.2	40
41	MDHM_FRAAN	Malate dehydrogenase, mitochondrial OS=Fragaria ananassa GN=MMDHI PE=1 SV=1	35.6	8.7	1852.9 (M:1852.9)	4	16.5	41
42	BAS1_ORYSJ	2-Cys peroxiredoxin BAS1, chloroplastic OS=Oryza sativa subsp. japonica GN=BAS1 PE=1 SV=1	28.1	5.7	1794.6 (M:1794.6)	3	11.5	42
43	14331_MAIZE	14-3-3-like protein GF14-6 OS=Zea mays GN=GRF1 PE=1 SV=1	29.6	4.8	1741.7 (M:1741.7)	8	26.8	43
44	1433A_SOYBN	14-3-3-like protein A OS=Glycine max GN=GF14A PE=1 SV=1	29.0	4.7	1730.6 (M:1730.6)	10	31.9	44
45	14332_MAIZE	14-3-3-like protein GF14-12 OS=Zea mays GN=GRF2 PE=2 SV=2	29.6	4.8	1673.7 (M:1673.7)	7	29.1	45
46	MD37C_ARATH	Probable mediator of RNA polymerase II transcription subunit 37c OS=Arabidopsis thaliana GN=MED37C PE=1 SV=1	71.1	5.1	1654.8 (M:1654.8)	10	19.7	46
47	14334_ORYSJ	14-3-3-like protein GF14-D OS=Oryza sativa subsp. japonica GN=GF14D PE=1 SV=1	29.2	4.8	1636.8 (M:1636.8)	5	16.2	47
48	HSP72_SOLLC	Heat shock cognate 70 kDa protein 2 OS=Solanum lycopersicum GN=HSC-2 PE=1 SV=1	70.7	5.1	1634.9 (M:1634.9)	11	23.3	48
49	CATA2_HORVU	Catalase isozyme 2 OS=Hordeum vulgare GN=CAT2 PE=2 SV=1	56.9	6.6	1614.8 (M:1614.8)	3	5.5	49
50	HSP70_MAIZE	Heat shock 70 kDa protein OS=Zea mays GN=HSP70 PE=3 SV=2	70.5	5.2	1604.3 (M:1604.3)	11	23.6	50
51	14337_ARATH	14-3-3-like protein GF14 nu OS=Arabidopsis thaliana GN=GRF7 PE=1 SV=1	29.8	4.7	1603.2 (M:1603.2)	9	30.6	51
52	ACT1_SORBI	Actin-1 OS=Sorghum bicolor GN=AC1 PE=2 SV=1	41.8	5.4	1500.4 (M:1500.4)	9	29.4	52
53	1433D_TOBAC	14-3-3-like protein D OS=Nicotiana tabacum PE=2 SV=1	28.2	4.8	1496.4 (M:1496.4)	6	24.1	53
54	HSP7S_SPIOL	Stromal 70 kDa heat shock-related protein, chloroplastic (Fragment) OS=Spinacia oleracea GN=CHSP70 PE=2 SV=1	64.9	4.9	1438.9 (M:1438.9)	7	15.0	54
55	CPNB1_ARATH	Chaperonin 60 subunit beta 1, chloroplastic OS=Arabidopsis thaliana GN=CPN60B1 PE=1 SV=3	63.8	6.2	1318.1 (M:1318.1)	4	9.7	55
56	CYT6_ARATH	Cysteine proteinase inhibitor 6 OS=Arabidopsis thaliana GN=CYS6 PE=1 SV=2	26.3	5.9	1317.9 (M:1317.9)	3	8.5	56
57	ATPBM_CHLRE	ATP synthase subunit beta, mitochondrial OS=Chlamydomonas reinhardtii GN=ATP2 PE=1 SV=1	61.8	5.0	1295.1 (M:1295.1)	6	12.4	57
58	ENO2_MAIZE	Enolase 2 OS=Zea mays GN=ENO2 PE=2 SV=1	48.1	5.7	1282.3 (M:1282.3)	10	24.7	58
59	ACT1_PEA	Actin-1 OS=Pisum sativum PE=2 SV=1	41.7	5.4	1278.4 (M:1278.4)	6	24.7	59
60	ACT_GOSHI	Actin OS=Gossypium hirsutum PE=3 SV=1	41.6	5.3	1251.4 (M:1251.4)	8	29.4	60
61	ACT_MESVI	Actin OS=Mesostigma viride PE=3 SV=1	41.6	5.3	1237.4 (M:1237.4)	8	26.5	61
62	THI4_ALNGL	Thiamine thiazole synthase, chloroplastic OS=Alnus glutinosa GN=THI1 PE=2 SV=1	37.0	5.4	1219.8 (M:1219.8)	2	6.0	62
63	UFM1_ORYSJ	Ubiquitin-fold modifier 1 OS=Oryza sativa subsp. japonica GN=Os01g0962400 PE=3 SV=1	10.4	9.6	1206.2 (M:1206.2)	2	42.2	63
64	CATA_VIGRR	Catalase OS=Vigna radiata var. radiata PE=2 SV=1	56.8	6.8	1188.4 (M:1188.4)	2	5.5	64
65	MD37D_ARATH	Probable mediator of RNA polymerase II transcription subunit 37c OS=Arabidopsis thaliana GN=MED37D PE=1 SV=2	71.3	5.0	1186.7 (M:1186.7)	6	13.9	65
66	UEV1D_ARATH	Ubiquitin-conjugating enzyme E2 variant 1D OS=Arabidopsis thaliana GN=UEV1D PE=1 SV=1	16.5	6.2	1175.5 (M:1175.5)	6	32.9	66
67	HSP7S_PEA	Stromal 70 kDa heat shock-related protein, chloroplastic OS=Pisum sativum GN=HSP70 PE=1 SV=1	75.5	5.2	1143.4 (M:1143.4)	8	13.9	67
68	UEV1C_ARATH	Ubiquitin-conjugating enzyme E2 variant 1C OS=Arabidopsis thaliana GN=UEV1C PE=1 SV=1	16.5	6.5	1128.0 (M:1128.0)	6	34.5	68
69	ATPBO_ARATH	ATP synthase subunit beta-3, mitochondrial OS=Arabidopsis thaliana GN=At5g08680 PE=2 SV=1	59.8	6.1	1099.0 (M:1099.0)	8	17.2	69
70	ENO1_MAIZE	Enolase 1 OS=Zea mays GN=ENO1 PE=1 SV=1	48.0	5.2	1059.6 (M:1059.6)	8	17.5	70
71	TBA1_ELEIN	Tubulin alpha-1 chain OS=Eleusine indica GN=TUBA1 PE=1 SV=1	49.7	4.9	1039.9 (M:1039.9)	5	15.5	71
72	ACT_VOLCA	Actin OS=Volvox carteri PE=3 SV=1	41.7	5.3	1019.3 (M:1019.3)	7	19.6	72
73	CP19A_ARATH	Peptidyl-prolyl cis-trans isomerase CYP19-1 OS=Arabidopsis thaliana GN=CYP19-1 PE=1 SV=1	18.5	8.7	999.8 (M:999.8)	2	13.3	73
74	G3PC_MAGLI	Glyceraldehyde-3-phosphate dehydrogenase, cytosolic OS=Magnolia liliiflora GN=GAPC PE=2 SV=1	37.0	7.1	984.7 (M:984.7)	5	16.1	74
75	ACT6_SOLTU	Actin-71 OS=Solanum tuberosum GN=AC71 PE=3 SV=2	41.8	5.4	981.0 (M:981.0)	4	11.9	75
76	G3PC_TAXBA	Glyceraldehyde-3-phosphate dehydrogenase, cytosolic OS=Taxus baccata PE=2 SV=1	36.6	6.4	977.4 (M:977.4)	5	19.4	76
77	G3PC1_ARATH	Glyceraldehyde-3-phosphate dehydrogenase GAPC1, cytosolic OS=Arabidopsis thaliana GN=GAPC1 PE=1 SV=2	36.9	6.6	962.9 (M:962.9)	5	18.6	77
78	FRI1_BRANA	Ferritin-1, chloroplastic OS=Brassica napus GN=LSC30 PE=2 SV=1	28.2	5.5	962.1 (M:962.1)	2	5.9	78
79	ATOX1_ARATH	Copper transport protein ATX1 OS=Arabidopsis thaliana GN=ATX1 PE=1 SV=1	11.4	7.7	951.8 (M:951.8)	4	14.2	79
80	NDKB_FLABI	Nucleoside diphosphate kinase B OS=Flaveria bidentis PE=2 SV=1	16.2	6.4	896.8 (M:896.8)	3	21.6	80
81	VATA_DAUCA	V-type proton ATPase catalytic subunit A OS=Daucus carota PE=1 SV=1	68.8	5.3	894.2 (M:894.2)	7	14.8	81
82	14333_ARATH	14-3-3-like protein GF14 psi OS=Arabidopsis thaliana GN=GRF3 PE=1 SV=2	28.6	4.7	864.1 (M:864.1)	8	22.4	82
83	ACCC1_POPTR	Biotin carboxylase 1, chloroplastic OS=Populus trichocarpa GN=POPTRDRAFT_831870 PE=2 SV=1	57.7	6.9	857.3 (M:857.3)	6	16.3	83
84	PSA5_SOYBN	Proteasome subunit alpha type-5 OS=Glycine max GN=PAE1 PE=1 SV=1	26.0	4.7	843.2 (M:843.2)	3	15.6	84
85	TIC40_ARATH	Protein TIC 40, chloroplastic OS=Arabidopsis thaliana GN=TIC40 PE=1 SV=1	48.9	5.4	838.3 (M:838.3)	4	6.0	85
86	MSBP2_ARATH	Membrane steroid-binding protein 2 OS=Arabidopsis thaliana GN=MSBP2 PE=1 SV=1	25.4	4.5	836.3 (M:836.3)	2	6.4	86
87	CD48A_ARATH	Cell division control protein 48 homolog A OS=Arabidopsis thaliana GN=CDC48A PE=1 SV=1	89.3	5.1	829.2 (M:829.2)	5	7.8	87
88	SUCB_ORYSJ	Succinyl-CoA ligase [ADP-forming] subunit beta, mitochondrial OS=Oryza sativa subsp. japonica GN=Os02g0621700 PE=1 SV=1	45.1	6.0	825.5 (M:825.5)	6	13.3	88
89	TBB3_ORYSJ	Tubulin beta-3 chain OS=Oryza sativa subsp. japonica GN=TUBB3 PE=1 SV=2	50.1	4.7	816.6 (M:816.6)	11	24.2	89
90	ACCO_PERAE	1-aminocyclopropane-1-carboxylate oxidase OS=Persea americana GN=ACO PE=2 SV=1	36.2	5.1	812.7 (M:812.7)	2	12.5	90
91	UPTG_PEA	Alpha-1,4-glucan-protein synthase [UDP-forming] OS=Pisum sativum GN=UPTG PE=1 SV=1	41.5	5.7	801.6 (M:801.6)	4	13.7	91
92	UBC2_WHEAT	Ubiquitin-conjugating enzyme E2 2 OS=Triticum aestivum GN=UBC2 PE=1 SV=1	17.3	5.6	768.2 (M:768.2)	1	11.2	92
93	ACCO1_ORYSJ	1-aminocyclopropane-1-carboxylate oxidase 1 OS=Oryza sativa subsp. japonica GN=ACO1 PE=2 SV=1	36.4	5.0	767.7 (M:767.7)	3	7.5	93
94	ACOC_ORYSJ	Putative aconitate hydratase, cytoplasmic OS=Oryza sativa subsp. japonica GN=Os08g0191100 PE=1 SV=1	98.0	5.7	716.5 (M:716.5)	5	6.2	94
95	14336_ORYSJ	14-3-3-like protein GF14-F OS=Oryza sativa subsp. japonica GN=GF14F PE=1 SV=2	29.2	4.8	703.6 (M:703.6)	6	13.1	95
96	SODC1_BRAJU	Superoxide dismutase [Cu-Zn] 1 OS=Brassica juncea GN=SODCC1 PE=2 SV=3	15.3	5.6	702.0 (M:702.0)	1	9.9	96
97	ACO2M_ARATH	Aconitate hydratase 2, mitochondrial OS=Arabidopsis thaliana GN=ACO2 PE=1 SV=2	108.1	6.7	693.9 (M:693.9)	5	5.7	97
98	AKR1_ORYSI	Probable aldo-keto reductase 1 OS=Oryza sativa subsp. indica GN=OsI_15385 PE=3 SV=2	38.1	6.5	687.6 (M:687.6)	1	4.0	98
99	ACT2_ORYSI	Actin-2 OS=Oryza sativa subsp. indica GN=ACT2 PE=3 SV=1	41.7	5.3	671.2 (M:671.2)	6	23.3	99
100	PRB1_TOBAC	Basic form of pathogenesis-related protein 1 OS=Nicotiana tabacum PE=3 SV=1	19.7	6.9	645.3 (M:645.3)	3	13.6	100
101	GLYR1_ARATH	Glyoxylate/succinic semialdehyde reductase 1 OS=Arabidopsis thaliana GN=GLYR1 PE=1 SV=1	30.7	5.9	644.0 (M:644.0)	1	8.3	101
102	RUBA_RICCO	RuBisCO large subunit-binding protein subunit alpha (Fragment) OS=Ricinus communis PE=2 SV=1	52.3	4.8	614.1 (M:614.1)	4	9.7	102
103	HSP7E_ARATH	Heat shock 70 kDa protein 5 OS=Arabidopsis thaliana GN=HSP70-5 PE=2 SV=1	70.9	5.3	610.5 (M:610.5)	3	7.0	103
104	MDHG2_ARATH	Probable malate dehydrogenase, glyoxysomal OS=Arabidopsis thaliana GN=At2g22780 PE=2 SV=1	37.4	8.1	609.1 (M:609.1)	2	3.1	104
105	CD48D_ARATH	Cell division control protein 48 homolog D OS=Arabidopsis thaliana GN=CDC48D PE=1 SV=1	90.3	5.0	604.4 (M:604.4)	5	6.7	105
106	1433C_SOYBN	14-3-3-like protein C OS=Glycine max GN=GF14C PE=1 SV=1	29.2	4.7	595.5 (M:595.5)	4	13.6	106
107	ROC1_SPIOL	28 kDa ribonucleoprotein, chloroplastic OS=Spinacia oleracea PE=1 SV=1	25.2	4.4	590.9 (M:590.9)	2	6.4	107
108	TBA_PRUDU	Tubulin alpha chain OS=Prunus dulcis GN=TUBA PE=2 SV=1	49.5	4.9	575.9 (M:575.9)	5	15.6	108
109	ATPAM_PHAVU	ATP synthase subunit alpha, mitochondrial OS=Phaseolus vulgaris GN=ATPA PE=1 SV=1	55.3	6.5	572.4 (M:572.4)	6	16.9	109
110	STAD_ELAGV	Acyl-[acyl-carrier-protein] desaturase, chloroplastic OS=Elaeis guineensis var. tenera PE=2 SV=2	44.8	6.0	567.1 (M:567.1)	6	17.0	110
111	VATB2_ARATH	V-type proton ATPase subunit B2 OS=Arabidopsis thaliana GN=VHA-B2 PE=1 SV=1	54.3	5.0	565.3 (M:565.3)	6	15.8	111
112	14310_SOLLC	14-3-3 protein 10 OS=Solanum lycopersicum GN=TFT10 PE=2 SV=2	28.6	4.8	557.7 (M:557.7)	4	9.5	112
113	1433_TOBAC	14-3-3-like protein OS=Nicotiana tabacum PE=2 SV=1	28.6	4.9	552.8 (M:552.8)	4	13.9	113
114	FLA15_ARATH	Fasciclin-like arabinogalactan protein 15 OS=Arabidopsis thaliana GN=FLA15 PE=2 SV=1	48.0	6.2	546.6 (M:546.6)	2	4.6	114
115	MDHC_MESCR	Malate dehydrogenase, cytoplasmic OS=Mesembryanthemum crystallinum GN=MDH PE=2 SV=1	35.5	6.0	540.0 (M:540.0)	4	12.0	115
116	MDHC_BETVU	Malate dehydrogenase, cytoplasmic OS=Beta vulgaris GN=NR1 PE=1 SV=1	35.4	5.9	540.0 (M:540.0)	3	8.4	116
117	COX5B_SOLTU	Cytochrome c oxidase subunit 5B, mitochondrial (Fragment) OS=Solanum tuberosum PE=1 SV=1	3.1	5.0	532.1 (M:532.1)	2	46.4	117
118	H4_ARATH	Histone H4 OS=Arabidopsis thaliana GN=At1g07660 PE=1 SV=2	11.4	11.5	513.0 (M:513.0)	4	33.0	118
119	CYB5_ORYSJ	Cytochrome b5 OS=Oryza sativa subsp. japonica GN=Os05g0108800 PE=2 SV=2	15.3	5.1	505.8 (M:505.8)	1	11.7	119
120	MD37F_ARATH	Mediator of RNA polymerase II transcription subunit 37f OS=Arabidopsis thaliana GN=MED37F PE=1 SV=2	73.5	5.1	504.7 (M:504.7)	6	10.8	120
121	14311_ARATH	14-3-3-like protein GF14 omicron OS=Arabidopsis thaliana GN=GRF11 PE=2 SV=2	28.8	4.9	500.8 (M:500.8)	4	8.3	121
122	BIP2_MAIZE	Luminal-binding protein 2 OS=Zea mays GN=BIPE2 PE=1 SV=3	73.0	5.1	497.9 (M:497.9)	3	6.2	122
123	CH62_CUCMA	Chaperonin CPN60-2, mitochondrial OS=Cucurbita maxima GN=CPN60-2 PE=1 SV=1	61.1	6.3	480.0 (M:480.0)	5	9.7	123
124	BIP4_TOBAC	Luminal-binding protein 4 OS=Nicotiana tabacum GN=BIP4 PE=1 SV=1	73.5	5.1	477.3 (M:477.3)	5	9.1	124
125	EF1D2_ARATH	Elongation factor 1-delta 2 OS=Arabidopsis thaliana GN=At2g18110 PE=1 SV=1	25.3	4.5	476.7 (M:476.7)	5	11.3	125
126	PGKY_WHEAT	Phosphoglycerate kinase, cytosolic OS=Triticum aestivum PE=2 SV=1	42.1	5.6	472.9 (M:472.9)	4	16.7	126
127	ACCO_TOBAC	1-aminocyclopropane-1-carboxylate oxidase OS=Nicotiana tabacum GN=ACO PE=2 SV=1	36.2	5.3	469.3 (M:469.3)	3	11.0	127
128	BIP_SPIOL	Luminal-binding protein OS=Spinacia oleracea GN=HSC70 PE=2 SV=1	73.5	5.0	465.3 (M:465.3)	4	7.0	128
129	TBB_CHLIN	Tubulin beta chain OS=Chlamydomonas incerta GN=TUBB PE=3 SV=1	49.6	4.8	462.1 (M:462.1)	5	12.0	129
130	SUS2_TULGE	Sucrose synthase 2 OS=Tulipa gesneriana PE=2 SV=1	93.0	5.9	460.2 (M:460.2)	4	6.2	130
131	PROF1_PHAVU	Profilin-1 OS=Phaseolus vulgaris PE=1 SV=1	14.2	4.9	447.0 (M:447.0)	2	9.9	131
132	ACT6_TOBAC	Actin-103 (Fragment) OS=Nicotiana tabacum PE=3 SV=1	37.2	5.3	440.9 (M:440.9)	3	13.4	132
133	APX1_PEA	L-ascorbate peroxidase, cytosolic OS=Pisum sativum GN=APX1 PE=1 SV=2	27.2	5.5	440.8 (M:440.8)	2	10.8	133
134	FRI1_MAIZE	Ferritin-1, chloroplastic OS=Zea mays GN=FER1 PE=1 SV=2	28.0	5.6	437.2 (M:437.2)	1	6.3	134
135	SUCB_ARATH	Succinyl-CoA ligase [ADP-forming] subunit beta, mitochondrial OS=Arabidopsis thaliana GN=At2g20420 PE=1 SV=1	45.3	6.3	429.8 (M:429.8)	3	6.9	135
136	RLA2_PARAR	60S acidic ribosomal protein P2 OS=Parthenium argentatum PE=3 SV=1	11.5	4.1	425.8 (M:425.8)	2	10.5	136
137	CP20A_ARATH	Peptidyl-prolyl cis-trans isomerase CYP20-1 OS=Arabidopsis thaliana GN=CYP20-1 PE=1 SV=1	21.9	9.1	411.7 (M:411.7)	4	12.3	137
138	ACCD_DIOEL	Acetyl-coenzyme A carboxylase carboxyl transferase subunit beta, chloroplastic OS=Dioscorea elephantipes GN=accD PE=3 SV=2	55.6	4.8	400.5 (M:400.5)	1	2.9	138
139	HSP7M_PEA	Heat shock 70 kDa protein, mitochondrial OS=Pisum sativum GN=HSP1 PE=1 SV=1	72.3	5.8	399.7 (M:399.7)	4	9.2	139
140	DLDH1_ARATH	Dihydrolipoyl dehydrogenase 1, mitochondrial OS=Arabidopsis thaliana GN=LPD1 PE=1 SV=2	54.0	7.0	397.5 (M:397.5)	2	4.7	140
141	METE_PLESU	5-methyltetrahydropteroyltriglutamate--homocysteine methyltransferase OS=Plectranthus scutellarioides GN=MET PE=1 SV=2	84.5	6.1	383.8 (M:383.8)	4	6.7	141
142	METE3_ARATH	5-methyltetrahydropteroyltriglutamate--homocysteine methyltransferase 3, chloroplastic OS=Arabidopsis thaliana GN=MS3 PE=1 SV=1	90.5	8.2	383.8 (M:383.8)	4	6.3	142
143	CHRC1_ONCHC	Chromoplast-specific carotenoid-associated protein C1, chromoplast OS=Oncidium hybrid cultivar GN=CHRC1 PE=2 SV=1	34.7	5.3	383.6 (M:383.6)	1	6.3	143
144	PRS6A_ORYSJ	26S protease regulatory subunit 6A homolog OS=Oryza sativa subsp. japonica GN=TBP1 PE=2 SV=2	47.8	4.9	382.2 (M:382.2)	5	15.6	144
145	PGKH_CHLRE	Phosphoglycerate kinase, chloroplastic OS=Chlamydomonas reinhardtii PE=1 SV=1	49.0	8.8	377.8 (M:377.8)	2	3.9	145
146	CML13_ARATH	Probable calcium-binding protein CML13 OS=Arabidopsis thaliana GN=CML13 PE=2 SV=1	16.5	4.8	376.8 (M:376.8)	3	15.5	146
147	IF4A1_ORYSJ	Eukaryotic initiation factor 4A-1 OS=Oryza sativa subsp. japonica GN=Os06g0701100 PE=2 SV=2	47.1	5.4	370.4 (M:370.4)	3	10.1	147
148	PR1A_SOLLC	Pathogenesis-related protein 1A1 OS=Solanum lycopersicum PE=2 SV=1	19.6	5.8	354.8 (M:354.8)	4	20.6	148
149	APX6_ORYSJ	Probable L-ascorbate peroxidase 6, chloroplastic OS=Oryza sativa subsp. japonica GN=APX6 PE=2 SV=1	33.5	6.7	354.6 (M:354.6)	4	12.3	149
150	NDK1_ARATH	Nucleoside diphosphate kinase 1 OS=Arabidopsis thaliana GN=NDK1 PE=1 SV=1	16.5	6.3	348.4 (M:348.4)	0	0.0	150
151	ACT5_TOBAC	Actin-93 (Fragment) OS=Nicotiana tabacum PE=3 SV=1	37.2	5.8	347.5 (M:347.5)	4	17.3	151
152	HSP7M_PHAVU	Heat shock 70 kDa protein, mitochondrial OS=Phaseolus vulgaris PE=1 SV=1	72.5	5.9	346.2 (M:346.2)	4	8.6	152
153	PROCA_OLEEU	Profilin-2 OS=Olea europaea PE=1 SV=1	14.3	5.0	342.5 (M:342.5)	2	9.7	153
154	PSA6_SOYBN	Proteasome subunit alpha type-6 OS=Glycine max GN=PAA1 PE=1 SV=2	27.4	5.8	341.2 (M:341.2)	2	13.0	154
155	ACO3M_ARATH	Aconitate hydratase 3, mitochondrial OS=Arabidopsis thaliana GN=ACO3 PE=2 SV=3	108.4	6.7	333.7 (M:333.7)	2	1.9	155
156	PGKH1_ARATH	Phosphoglycerate kinase 1, chloroplastic OS=Arabidopsis thaliana GN=PGK1 PE=1 SV=1	50.1	5.9	329.0 (M:329.0)	3	10.4	156
157	RBL_ISOTA	Ribulose bisphosphate carboxylase large chain (Fragment) OS=Isophysis tasmanica GN=rbcL PE=3 SV=1	51.7	5.9	326.8 (M:326.8)	6	10.7	157
158	THIK5_ARATH	3-ketoacyl-CoA thiolase 5, peroxisomal OS=Arabidopsis thaliana GN=KAT5 PE=2 SV=2	47.9	7.1	325.9 (M:325.9)	1	4.4	158
159	NACA_PINTA	Nascent polypeptide-associated complex subunit alpha-like protein OS=Pinus taeda PE=2 SV=1	22.4	4.3	322.9 (M:322.9)	2	14.6	159
160	RS18_CHLRE	40S ribosomal protein S18 OS=Chlamydomonas reinhardtii GN=RPS18 PE=1 SV=1	17.4	10.5	321.0 (M:321.0)	1	5.2	160
161	RS18_ARATH	40S ribosomal protein S18 OS=Arabidopsis thaliana GN=RPS18A PE=1 SV=1	17.5	10.5	321.0 (M:321.0)	1	5.3	161
162	ORYA_ORYSJ	Oryzain alpha chain OS=Oryza sativa subsp. japonica GN=Os04g0650000 PE=1 SV=2	50.1	5.1	318.7 (M:318.7)	1	3.5	162
163	APXT_ARATH	L-ascorbate peroxidase T, chloroplastic OS=Arabidopsis thaliana GN=APXT PE=2 SV=2	46.1	6.8	317.3 (M:317.3)	3	7.5	163
164	UGPA_MUSAC	UTP--glucose-1-phosphate uridylyltransferase OS=Musa acuminata GN=UGPA PE=2 SV=1	51.3	5.5	314.4 (M:314.4)	2	6.4	164
165	PSA5_ORYSJ	Proteasome subunit alpha type-5 OS=Oryza sativa subsp. japonica GN=PAE1 PE=2 SV=1	26.0	4.7	310.7 (M:310.7)	3	11.0	165
166	RR6_SPIOL	30S ribosomal protein S6 alpha, chloroplastic (Fragment) OS=Spinacia oleracea GN=RPS6 PE=1 SV=2	18.8	5.5	301.6 (M:301.6)	3	16.1	166
167	HSP70_CHLRE	Heat shock 70 kDa protein OS=Chlamydomonas reinhardtii GN=HSP70 PE=1 SV=2	71.0	5.2	296.4 (M:296.4)	4	9.5	167
168	ALF_MAIZE	Fructose-bisphosphate aldolase, cytoplasmic isozyme OS=Zea mays PE=1 SV=1	38.6	7.5	291.9 (M:291.9)	3	13.0	168
169	APX3_ARATH	L-ascorbate peroxidase 3, peroxisomal OS=Arabidopsis thaliana GN=APX3 PE=1 SV=1	31.6	6.5	287.4 (M:287.4)	4	10.5	169
170	ODPA3_ARATH	Pyruvate dehydrogenase E1 component subunit alpha-3, chloroplastic OS=Arabidopsis thaliana GN=PDH-E1 ALPHA PE=1 SV=1	47.1	7.2	284.6 (M:284.6)	4	9.1	170
171	TBB2_ANEPH	Tubulin beta-2 chain (Fragment) OS=Anemia phyllitidis GN=TUBB2 PE=2 SV=1	46.2	4.9	271.4 (M:271.4)	7	13.4	171
172	AB6I_ARATH	ABC transporter I family member 6, chloroplastic OS=Arabidopsis thaliana GN=ABCI6 PE=1 SV=1	36.9	6.6	269.6 (M:269.6)	1	5.3	172
173	METK4_HORVU	S-adenosylmethionine synthase 4 OS=Hordeum vulgare GN=SAM4 PE=2 SV=1	43.2	5.4	269.6 (M:269.6)	4	17.7	173
174	PMGI_RICCO	2,3-bisphosphoglycerate-independent phosphoglycerate mutase OS=Ricinus communis PE=1 SV=2	60.8	5.5	267.8 (M:267.8)	3	5.9	174
175	CYC_ABUTH	Cytochrome c OS=Abutilon theophrasti PE=1 SV=1	12.0	9.7	267.7 (M:267.7)	3	23.4	175
176	ADT1_GOSHI	ADP,ATP carrier protein 1, mitochondrial OS=Gossypium hirsutum GN=ANT1 PE=2 SV=1	42.1	9.9	263.9 (M:263.9)	2	6.0	176
177	EF2_BETVU	Elongation factor 2 OS=Beta vulgaris PE=2 SV=1	93.7	5.9	263.5 (M:263.5)	2	3.4	177
178	PR13_HORVU	Pathogenesis-related protein PRB1-3 OS=Hordeum vulgare PE=2 SV=1	17.7	8.9	261.7 (M:261.7)	2	22.0	178
179	GPX4_CITSI	Probable phospholipid hydroperoxide glutathione peroxidase OS=Citrus sinensis GN=CSA PE=1 SV=1	18.6	5.7	261.4 (M:261.4)	3	19.8	179
180	XYL1_ARATH	Alpha-xylosidase 1 OS=Arabidopsis thaliana GN=XYL1 PE=1 SV=1	102.3	6.3	261.3 (M:261.3)	1	1.1	180
181	SKP1B_ARATH	SKP1-like protein 1B OS=Arabidopsis thaliana GN=SKP1B PE=1 SV=1	19.1	4.5	260.6 (M:260.6)	2	7.6	181
182	PRS6A_BRACM	26S protease regulatory subunit 6A homolog OS=Brassica campestris GN=TBP1 PE=2 SV=1	47.5	4.9	258.8 (M:258.8)	4	11.8	182
183	APX4_ORYSJ	Probable L-ascorbate peroxidase 4 OS=Oryza sativa subsp. japonica GN=APX4 PE=2 SV=1	31.7	7.7	258.6 (M:258.6)	4	9.3	183
184	ILV5_PEA	Ketol-acid reductoisomerase, chloroplastic OS=Pisum sativum GN=PGAAIR PE=1 SV=1	62.8	6.6	258.1 (M:258.1)	3	6.9	184
185	PGKY_TOBAC	Phosphoglycerate kinase, cytosolic OS=Nicotiana tabacum PE=1 SV=1	42.3	5.7	256.7 (M:256.7)	3	11.0	185
186	XYLA_ARATH	Xylose isomerase OS=Arabidopsis thaliana GN=XYLA PE=2 SV=2	53.7	5.6	256.3 (M:256.3)	1	2.3	186
187	GCSH_FLATR	Glycine cleavage system H protein, mitochondrial OS=Flaveria trinervia GN=GDCSH PE=2 SV=1	17.7	5.9	252.3 (M:252.3)	2	9.7	187
188	UGPA_HORVU	UTP--glucose-1-phosphate uridylyltransferase OS=Hordeum vulgare PE=2 SV=1	51.6	5.2	249.1 (M:249.1)	2	6.3	188
189	CALR_PRUAR	Calreticulin OS=Prunus armeniaca PE=2 SV=1	48.4	4.4	248.8 (M:248.8)	4	13.5	189
190	LGUL_SOLLC	Lactoylglutathione lyase OS=Solanum lycopersicum GN=GLX1 PE=2 SV=1	20.7	5.2	247.0 (M:247.0)	2	5.4	190
191	AMYA_VIGMU	Alpha-amylase OS=Vigna mungo GN=AMY1.1 PE=2 SV=1	46.9	5.4	241.5 (M:241.5)	2	5.0	191
192	G3PC1_HORVU	Glyceraldehyde-3-phosphate dehydrogenase 1, cytosolic OS=Hordeum vulgare GN=GAPC PE=2 SV=1	36.5	6.7	239.3 (M:239.3)	4	16.0	192
193	PGKH_TOBAC	Phosphoglycerate kinase, chloroplastic OS=Nicotiana tabacum PE=1 SV=1	50.1	8.5	236.5 (M:236.5)	3	9.4	193
194	TPIS_MAIZE	Triosephosphate isomerase, cytosolic OS=Zea mays PE=3 SV=3	27.0	5.5	236.5 (M:236.5)	2	9.1	194
195	STAD_SOLTU	Acyl-[acyl-carrier-protein] desaturase, chloroplastic OS=Solanum tuberosum PE=2 SV=1	44.5	6.4	235.4 (M:235.4)	3	5.1	195
196	STADS_BRANA	Acyl-[acyl-carrier-protein] desaturase, seed specific, chloroplastic OS=Brassica napus PE=2 SV=1	45.3	6.1	235.4 (M:235.4)	3	5.0	196
197	PDI11_ORYSJ	Protein disulfide isomerase-like 1-1 OS=Oryza sativa subsp. japonica GN=PDIL1-1 PE=2 SV=1	56.8	5.0	234.2 (M:234.2)	3	4.7	197
198	MTND3_ARATH	1,2-dihydroxy-3-keto-5-methylthiopentene dioxygenase 3 OS=Arabidopsis thaliana GN=ARD3 PE=2 SV=1	23.3	5.0	233.4 (M:233.4)	2	6.5	198
199	PKP3_ARATH	Plastidial pyruvate kinase 3, chloroplastic OS=Arabidopsis thaliana GN=PKP3 PE=1 SV=1	62.6	7.7	232.3 (M:232.3)	1	3.7	199
200	TPIC_ARATH	Triosephosphate isomerase, chloroplastic OS=Arabidopsis thaliana GN=TIM PE=1 SV=1	33.3	7.7	231.7 (M:231.7)	2	7.0	200
201	EF1D1_ARATH	Elongation factor 1-delta 1 OS=Arabidopsis thaliana GN=At1g30230 PE=1 SV=2	25.1	4.4	226.0 (M:226.0)	3	11.3	201
202	APT1_WHEAT	Adenine phosphoribosyltransferase 1 OS=Triticum aestivum GN=APT1 PE=2 SV=1	19.7	5.0	221.8 (M:221.8)	1	8.3	202
203	NDK4_SPIOL	Nucleoside diphosphate kinase 4, chloroplastic OS=Spinacia oleracea GN=NDK4 PE=1 SV=1	25.7	9.1	221.6 (M:221.6)	2	8.9	203
204	ALF_ORYSJ	Fructose-bisphosphate aldolase cytoplasmic isozyme OS=Oryza sativa subsp. japonica GN=FBA PE=1 SV=2	38.8	7.0	221.6 (M:221.6)	3	17.6	204
205	CALR_NICPL	Calreticulin OS=Nicotiana plumbaginifolia GN=CAL1 PE=2 SV=1	47.5	4.4	220.6 (M:220.6)	3	12.7	205
206	ADF7_ORYSJ	Actin-depolymerizing factor 7 OS=Oryza sativa subsp. japonica GN=ADF7 PE=3 SV=2	16.0	6.4	219.4 (M:219.4)	1	8.6	206
207	KPYA_RICCO	Pyruvate kinase isozyme A, chloroplastic OS=Ricinus communis PE=1 SV=1	64.1	5.4	218.9 (M:218.9)	3	5.3	207
208	G3PP1_ARATH	Glyceraldehyde-3-phosphate dehydrogenase GAPCP1, chloroplastic OS=Arabidopsis thaliana GN=GAPCP1 PE=1 SV=1	44.8	8.7	217.7 (M:217.7)	5	17.1	208
209	METK1_TRIMO	S-adenosylmethionine synthase 1 OS=Triticum monococcum GN=SAMS1 PE=2 SV=1	42.8	5.6	215.3 (M:215.3)	4	15.2	209
210	HSP82_MAIZE	Heat shock protein 82 OS=Zea mays GN=HSP82 PE=3 SV=1	81.8	5.0	214.1 (M:214.1)	4	5.3	210
211	UP01_VITRO	Unknown protein 1 (Fragment) OS=Vitis rotundifolia PE=1 SV=1	1.4	5.8	209.8 (M:209.8)	1	91.7	211
212	INSL_VIGUN	Insulin-like protein (Fragments) OS=Vigna unguiculata PE=1 SV=1	5.8	5.4	206.0 (M:206.0)	1	13.7	212
213	RUB2_BRANA	RuBisCO large subunit-binding protein subunit alpha, chloroplastic OS=Brassica napus PE=2 SV=1	61.6	5.1	205.5 (M:205.5)	3	6.5	213
214	SUCA1_ARATH	Succinyl-CoA ligase [ADP-forming] subunit alpha-1, mitochondrial OS=Arabidopsis thaliana GN=At5g08300 PE=1 SV=1	36.1	8.5	202.4 (M:202.4)	1	4.3	214
215	CX5B1_ARATH	Cytochrome c oxidase subunit 5b-1, mitochondrial OS=Arabidopsis thaliana GN=COX5B-1 PE=2 SV=1	19.4	4.9	199.0 (M:199.0)	1	5.7	215
216	UBC4_ARATH	Ubiquitin-conjugating enzyme E2 4 OS=Arabidopsis thaliana GN=UBC4 PE=2 SV=2	21.3	4.2	197.8 (M:197.8)	1	5.3	216
217	G3PC_TOBAC	Glyceraldehyde-3-phosphate dehydrogenase, cytosolic (Fragment) OS=Nicotiana tabacum GN=GAPC PE=2 SV=1	35.5	6.1	195.7 (M:195.7)	4	14.4	217
218	ILV5_ORYSJ	Ketol-acid reductoisomerase, chloroplastic OS=Oryza sativa subsp. japonica GN=Os05g0573700 PE=1 SV=1	62.3	6.0	195.2 (M:195.2)	3	9.0	218
219	RUBA_WHEAT	RuBisCO large subunit-binding protein subunit alpha, chloroplastic (Fragment) OS=Triticum aestivum PE=1 SV=1	57.5	4.8	191.5 (M:191.5)	5	10.3	219
220	PUR5_ARATH	Phosphoribosylformylglycinamidine cyclo-ligase, chloroplastic OS=Arabidopsis thaliana GN=PUR5 PE=1 SV=2	41.5	5.3	190.5 (M:190.5)	2	11.6	220
221	PGMC_BROIN	Phosphoglucomutase, cytoplasmic OS=Bromus inermis GN=PGM1 PE=2 SV=1	62.6	5.3	185.1 (M:185.1)	2	4.3	221
222	PGMC_POPTN	Phosphoglucomutase, cytoplasmic OS=Populus tremula GN=PGM1 PE=2 SV=1	63.1	5.5	185.1 (M:185.1)	2	4.3	222
223	TPIC_SECCE	Triosephosphate isomerase, chloroplastic OS=Secale cereale PE=1 SV=1	31.6	6.0	185.0 (M:185.0)	3	11.1	223
224	CAMT_VITVI	Caffeoyl-CoA O-methyltransferase OS=Vitis vinifera PE=2 SV=1	27.2	5.3	184.9 (M:184.9)	3	16.5	224
225	CAMT_EUCGU	Caffeoyl-CoA O-methyltransferase OS=Eucalyptus gunnii PE=2 SV=1	27.9	5.0	184.9 (M:184.9)	3	16.1	225
226	UEV1A_ARATH	Ubiquitin-conjugating enzyme E2 variant 1A OS=Arabidopsis thaliana GN=UEV1A PE=1 SV=1	17.8	5.2	182.0 (M:182.0)	2	12.0	226
227	ERF1X_ARATH	Eukaryotic peptide chain release factor subunit 1-1 OS=Arabidopsis thaliana GN=ERF1-1 PE=2 SV=2	48.7	5.2	174.6 (M:174.6)	2	4.8	227
228	NRP2_ORYSI	NAP1-related protein 2 OS=Oryza sativa subsp. indica GN=OsI_07785 PE=2 SV=1	28.6	4.2	174.0 (M:174.0)	3	10.7	228
229	FK151_ARATH	Peptidyl-prolyl cis-trans isomerase FKBP15-1 OS=Arabidopsis thaliana GN=FKBP15-1 PE=2 SV=2	16.3	8.5	174.0 (M:174.0)	1	7.8	229
230	FABI2_ORYSJ	Enoyl-[acyl-carrier-protein] reductase [NADH] 2, chloroplastic OS=Oryza sativa subsp. japonica GN=Os09g0277800 PE=2 SV=1	39.0	9.1	173.8 (M:173.8)	3	8.6	230
231	HSP83_IPONI	Heat shock protein 83 OS=Ipomoea nil GN=HSP83A PE=2 SV=1	80.8	4.9	171.3 (M:171.3)	4	5.5	231
232	G3PC3_ORYSJ	Glyceraldehyde-3-phosphate dehydrogenase 3, cytosolic OS=Oryza sativa subsp. japonica GN=GAPC3 PE=2 SV=1	36.5	7.7	171.2 (M:171.2)	4	12.5	232
233	RS16_FRIAG	40S ribosomal protein S16 OS=Fritillaria agrestis GN=RPS16 PE=2 SV=1	16.5	10.5	168.4 (M:168.4)	2	17.2	233
234	GPX4_GOSHI	Probable phospholipid hydroperoxide glutathione peroxidase OS=Gossypium hirsutum PE=2 SV=1	18.8	6.3	167.8 (M:167.8)	4	13.5	234
235	CAMT1_TOBAC	Caffeoyl-CoA O-methyltransferase 1 OS=Nicotiana tabacum GN=CCOAOMT1 PE=1 SV=1	26.9	5.4	167.1 (M:167.1)	3	22.2	235
236	VP322_ARATH	Vacuolar protein sorting-associated protein 32 homolog 2 OS=Arabidopsis thaliana GN=VPS32.2 PE=1 SV=1	24.3	4.9	165.0 (M:165.0)	3	10.0	236
237	CML7_ORYSJ	Probable calcium-binding protein CML7 OS=Oryza sativa subsp. japonica GN=CML7 PE=2 SV=1	16.7	4.9	164.2 (M:164.2)	4	18.9	237
238	PER12_ARATH	Peroxidase 12 OS=Arabidopsis thaliana GN=PER12 PE=1 SV=1	39.5	8.6	163.6 (M:163.6)	2	2.2	238
239	PRS7_PRUPE	26S protease regulatory subunit 7 OS=Prunus persica GN=RPT1 PE=1 SV=1	47.5	6.4	161.9 (M:161.9)	4	9.6	239
240	AKR2_ARATH	Ankyrin repeat domain-containing protein 2 OS=Arabidopsis thaliana GN=AKR2 PE=1 SV=2	37.0	4.5	161.8 (M:161.8)	1	2.9	240
241	RBL_DICCR	Ribulose bisphosphate carboxylase large chain (Fragment) OS=Dichapetalum crassifolium GN=rbcL PE=3 SV=2	49.5	6.4	160.7 (M:160.7)	4	8.5	241
242	RBL_FRAAN	Ribulose bisphosphate carboxylase large chain (Fragment) OS=Fragaria ananassa GN=rbcL PE=3 SV=1	51.6	6.0	160.7 (M:160.7)	3	6.0	242
243	RBL_CERJA	Ribulose bisphosphate carboxylase large chain (Fragment) OS=Cercidiphyllum japonicum GN=rbcL PE=3 SV=1	51.8	6.1	160.7 (M:160.7)	3	6.0	243
244	IMA1_ARATH	Importin subunit alpha-1 OS=Arabidopsis thaliana GN=KAP1 PE=1 SV=2	58.6	5.1	159.0 (M:159.0)	1	3.0	244
245	IDI2_ARATH	Isopentenyl-diphosphate Delta-isomerase II, chloroplastic OS=Arabidopsis thaliana GN=IPP2 PE=2 SV=1	32.6	6.1	158.3 (M:158.3)	2	5.6	245
246	DAG_ANTMA	DAG protein, chloroplastic OS=Antirrhinum majus GN=DAG PE=2 SV=1	25.8	8.8	156.6 (M:156.6)	1	7.4	246
247	IF5A2_SOLLC	Eukaryotic translation initiation factor 5A-2 OS=Solanum lycopersicum PE=2 SV=1	17.5	5.8	155.4 (M:155.4)	2	10.6	247
248	EF1A_TOBAC	Elongation factor 1-alpha OS=Nicotiana tabacum PE=2 SV=1	49.3	9.2	155.3 (M:155.3)	4	10.7	248
249	EF1A_ORYSJ	Elongation factor 1-alpha OS=Oryza sativa subsp. japonica GN=REFA1 PE=2 SV=2	49.3	9.1	155.3 (M:155.3)	4	10.7	249
250	CYPH_MAIZE	Peptidyl-prolyl cis-trans isomerase OS=Zea mays GN=CYP PE=1 SV=1	18.3	8.9	155.0 (M:155.0)	1	8.1	250
251	TPIS_COPJA	Triosephosphate isomerase, cytosolic OS=Coptis japonica PE=2 SV=1	27.1	5.5	154.3 (M:154.3)	2	13.8	251
252	ACCO_PRUMU	1-aminocyclopropane-1-carboxylate oxidase OS=Prunus mume GN=ACO1 PE=2 SV=1	36.2	5.3	152.6 (M:152.6)	4	8.5	252
253	CP18D_ARATH	Peptidyl-prolyl cis-trans isomerase CYP18-4 OS=Arabidopsis thaliana GN=CYP18-4 PE=1 SV=1	18.4	8.9	152.6 (M:152.6)	2	9.9	253
254	SUCB_SOLLC	Succinyl-CoA ligase [ADP-forming] subunit beta, mitochondrial OS=Solanum lycopersicum PE=1 SV=1	44.8	5.9	149.7 (M:149.7)	3	6.7	254
255	IFRH_SOLTU	Isoflavone reductase homolog OS=Solanum tuberosum PE=2 SV=1	33.8	6.2	149.1 (M:149.1)	1	3.9	255
256	BIG_ARATH	Auxin transport protein BIG OS=Arabidopsis thaliana GN=BIG PE=1 SV=2	567.5	5.6	146.8 (M:146.8)	1	0.2	256
257	TL17_ARATH	Thylakoid lumenal 17.4 kDa protein, chloroplastic OS=Arabidopsis thaliana GN=At5g53490 PE=1 SV=2	25.6	6.0	146.6 (M:146.6)	1	8.9	257
258	PLPD2_ARATH	Dihydrolipoyl dehydrogenase 2, chloroplastic OS=Arabidopsis thaliana GN=LPD2 PE=2 SV=2	60.1	7.3	146.2 (M:146.2)	2	4.8	258
259	GLYC4_ARATH	Serine hydroxymethyltransferase 4 OS=Arabidopsis thaliana GN=SHM4 PE=1 SV=1	51.7	6.8	143.4 (M:143.4)	1	3.4	259
260	SRP_VITRI	Stress-related protein OS=Vitis riparia GN=SRP PE=2 SV=1	27.5	5.9	141.2 (M:141.2)	1	7.3	260
261	TCTP_BRAOL	Translationally-controlled tumor protein homolog OS=Brassica oleracea GN=TCTP PE=2 SV=1	19.0	4.6	140.4 (M:140.4)	1	5.4	261
262	TRXH_BRACM	Thioredoxin H-type OS=Brassica campestris GN=PEC-2 PE=2 SV=1	13.6	5.4	138.4 (M:138.4)	1	8.9	262
263	MDHM1_ARATH	Malate dehydrogenase 1, mitochondrial OS=Arabidopsis thaliana GN=At1g53240 PE=1 SV=1	35.8	8.5	135.7 (M:135.7)	2	6.7	263
264	ASPG_LUPAR	Isoaspartyl peptidase/L-asparaginase (Fragment) OS=Lupinus arboreus PE=2 SV=1	32.4	5.0	133.3 (M:133.3)	1	3.6	264
265	CALR_MAIZE	Calreticulin OS=Zea mays GN=CRT PE=2 SV=1	47.9	4.5	130.3 (M:130.3)	2	7.9	265
266	CKS1_ORYSI	Cyclin-dependent kinases regulatory subunit 1 OS=Oryza sativa subsp. indica GN=CKS1 PE=2 SV=1	10.6	9.1	128.6 (M:128.6)	2	18.9	266
267	PSA2_ORYSI	Proteasome subunit alpha type-2 OS=Oryza sativa subsp. indica GN=PAB1 PE=2 SV=2	25.8	5.4	126.7 (M:126.7)	2	14.9	267
268	UBP6_ARATH	Ubiquitin carboxyl-terminal hydrolase 6 OS=Arabidopsis thaliana GN=UBP6 PE=1 SV=1	53.7	5.8	126.1 (M:126.1)	2	2.5	268
269	RL32_ARATH	60S ribosomal protein L3-2 OS=Arabidopsis thaliana GN=ARP2 PE=2 SV=4	44.5	10.1	125.9 (M:125.9)	1	3.8	269
270	CLPP_PLAOC	ATP-dependent Clp protease proteolytic subunit OS=Platanus occidentalis GN=clpP PE=3 SV=1	22.6	4.6	125.6 (M:125.6)	2	14.4	270
271	ATPAM_MARPO	ATP synthase subunit alpha, mitochondrial OS=Marchantia polymorpha GN=ATPA PE=3 SV=2	55.4	8.1	125.0 (M:125.0)	1	1.9	271
272	EDA2_ARATH	Probable serine protease EDA2 OS=Arabidopsis thaliana GN=EDA2 PE=2 SV=2	55.8	8.5	124.6 (M:124.6)	1	2.5	272
273	MSRB2_ARATH	Peptide methionine sulfoxide reductase B2, chloroplastic OS=Arabidopsis thaliana GN=MSRB2 PE=1 SV=1	22.0	8.9	123.2 (M:123.2)	2	10.4	273
274	FK163_ARATH	Peptidyl-prolyl cis-trans isomerase FKBP16-3, chloroplastic OS=Arabidopsis thaliana GN=FKBP16-3 PE=1 SV=2	23.5	8.4	122.8 (M:122.8)	2	12.1	274
275	SUS1_TULGE	Sucrose synthase 1 OS=Tulipa gesneriana PE=2 SV=1	92.2	6.1	122.2 (M:122.2)	2	3.1	275
276	PAP_CITUN	Plastid-lipid-associated protein, chloroplastic OS=Citrus unshiu GN=PAP PE=2 SV=1	35.2	5.2	121.1 (M:121.1)	2	6.8	276
277	ACT1_MAIZE	Actin-1 OS=Zea mays GN=ACT1 PE=3 SV=1	41.6	5.2	120.4 (M:120.4)	3	10.1	277
278	PDI21_ORYSJ	Protein disulfide isomerase-like 2-1 OS=Oryza sativa subsp. japonica GN=PDIL2-1 PE=2 SV=2	39.9	6.6	117.8 (M:117.8)	1	2.7	278
279	ACCC_ARATH	Biotin carboxylase, chloroplastic OS=Arabidopsis thaliana GN=CAC2 PE=1 SV=1	58.3	6.8	117.1 (M:117.1)	3	5.8	279
280	FABG_CUPLA	3-oxoacyl-[acyl-carrier-protein] reductase, chloroplastic OS=Cuphea lanceolata GN=CLKR27 PE=2 SV=1	33.1	9.3	115.9 (M:115.9)	3	11.6	280
281	RS15_ELAOL	40S ribosomal protein S15 OS=Elaeis oleifera GN=RPS15 PE=2 SV=1	17.4	10.4	115.8 (M:115.8)	1	11.1	281
282	CH10C_ARATH	20 kDa chaperonin, chloroplastic OS=Arabidopsis thaliana GN=CPN21 PE=1 SV=2	26.8	8.9	115.0 (M:115.0)	1	4.0	282
283	APY1_ORYSJ	Probable apyrase 1 OS=Oryza sativa subsp. japonica GN=APY1 PE=3 SV=1	52.8	5.7	114.1 (M:114.1)	1	2.2	283
284	SUS2_HORVU	Sucrose synthase 2 OS=Hordeum vulgare GN=SS2 PE=1 SV=1	92.5	6.3	112.4 (M:112.4)	2	2.8	284
285	SUS3_ORYSJ	Sucrose synthase 3 OS=Oryza sativa subsp. japonica GN=SUS3 PE=1 SV=2	93.1	6.1	112.4 (M:112.4)	3	4.2	285
286	SUSY1_ARATH	Sucrose synthase 1 OS=Arabidopsis thaliana GN=SUS1 PE=1 SV=3	92.9	5.8	112.0 (M:112.0)	1	1.4	286
287	SUS3_ARATH	Sucrose synthase 3 OS=Arabidopsis thaliana GN=SUS3 PE=1 SV=1	91.9	5.9	112.0 (M:112.0)	1	1.4	287
288	PUR5_VIGUN	Phosphoribosylformylglycinamidine cyclo-ligase, chloroplastic/mitochondrial OS=Vigna unguiculata GN=PUR5 PE=1 SV=1	40.4	5.5	110.0 (M:110.0)	1	4.1	288
289	APM1A_ORYSJ	Aminopeptidase M1-A OS=Oryza sativa subsp. japonica GN=Os02g0218200 PE=2 SV=1	98.4	5.1	110.0 (M:110.0)	1	1.5	289
290	R23A1_ARATH	60S ribosomal protein L23a-1 OS=Arabidopsis thaliana GN=RPL23AA PE=2 SV=2	17.4	10.2	109.1 (M:109.1)	1	8.4	290
291	CH62_MAIZE	Chaperonin CPN60-2, mitochondrial OS=Zea mays GN=CPN60II PE=2 SV=1	60.9	5.7	109.1 (M:109.1)	5	8.9	291
292	P2C09_ARATH	Probable protein phosphatase 2C 9 OS=Arabidopsis thaliana GN=At1g22280 PE=1 SV=1	30.7	6.7	109.0 (M:109.0)	1	4.6	292
293	IDH6_ARATH	Isocitrate dehydrogenase [NAD] catalytic subunit 6, mitochondrial OS=Arabidopsis thaliana GN=IDH6 PE=2 SV=2	40.5	6.7	108.9 (M:108.9)	1	4.8	293
294	CML24_ORYSJ	Probable calcium-binding protein CML24 OS=Oryza sativa subsp. japonica GN=CML24 PE=2 SV=1	20.9	4.4	108.6 (M:108.6)	1	3.6	294
295	APX5_ARATH	L-ascorbate peroxidase 5, peroxisomal OS=Arabidopsis thaliana GN=APX5 PE=2 SV=2	30.9	8.8	107.7 (M:107.7)	3	10.8	295
296	HSP81_ORYSI	Heat shock protein 81-1 OS=Oryza sativa subsp. indica GN=HSP81-1 PE=2 SV=1	80.1	5.0	106.9 (M:106.9)	2	3.7	296
297	IMA1A_ORYSJ	Importin subunit alpha-1a OS=Oryza sativa subsp. japonica GN=Os01g0253300 PE=1 SV=2	57.5	5.1	106.9 (M:106.9)	1	2.5	297
298	UREG_ARATH	Urease accessory protein G OS=Arabidopsis thaliana GN=UREG PE=2 SV=1	30.1	6.0	105.6 (M:105.6)	1	5.8	298
299	IMPP_MESCR	Inositol monophosphatase OS=Mesembryanthemum crystallinum GN=IMP1 PE=2 SV=1	29.1	5.1	104.9 (M:104.9)	1	7.4	299
300	PMG1_ARATH	2,3-bisphosphoglycerate-independent phosphoglycerate mutase 1 OS=Arabidopsis thaliana GN=PGM1 PE=2 SV=3	60.5	5.3	103.8 (M:103.8)	3	6.1	300
301	ACCO1_PETHY	1-aminocyclopropane-1-carboxylate oxidase 1 OS=Petunia hybrida GN=ACO1 PE=1 SV=1	36.2	5.3	103.6 (M:103.6)	2	6.0	301
302	RBL_GNEPA	Ribulose bisphosphate carboxylase large chain OS=Gnetum parvifolium GN=rbcL PE=3 SV=1	52.5	6.2	103.3 (M:103.3)	2	3.6	302
303	RBL_BEAGR	Ribulose bisphosphate carboxylase large chain (Fragment) OS=Beaumontia grandiflora GN=rbcL PE=3 SV=1	51.5	6.6	103.3 (M:103.3)	2	3.6	303
304	AATC_ORYSJ	Aspartate aminotransferase, cytoplasmic OS=Oryza sativa subsp. japonica GN=Os01g0760600 PE=2 SV=1	44.5	7.8	102.4 (M:102.4)	2	5.4	304
305	PSA7A_ORYSI	Proteasome subunit alpha type-7-A OS=Oryza sativa subsp. indica GN=OsI_029135 PE=2 SV=2	27.3	6.9	102.2 (M:102.2)	1	5.6	305
306	ROC3_NICSY	28 kDa ribonucleoprotein, chloroplastic OS=Nicotiana sylvestris PE=1 SV=1	30.7	4.6	101.7 (M:101.7)	1	3.6	306
307	PRX2C_ORYSJ	Peroxiredoxin-2C OS=Oryza sativa subsp. japonica GN=PRXIIC PE=1 SV=1	17.3	5.6	100.8 (M:100.8)	1	6.8	307
308	MD37B_ARATH	Probable mediator of RNA polymerase II transcription subunit 37b OS=Arabidopsis thaliana GN=MED37B PE=1 SV=1	75.1	4.9	100.0 (M:100.0)	1	1.6	308
309	AMY3A_ORYSJ	Alpha-amylase isozyme 3A OS=Oryza sativa subsp. japonica GN=AMY1.2 PE=2 SV=2	48.8	6.9	99.7 (M:99.7)	1	2.0	309
310	THI4_CITSI	Thiamine thiazole synthase, chloroplastic OS=Citrus sinensis GN=THI1 PE=2 SV=1	37.6	5.4	97.2 (M:97.2)	2	6.7	310
311	IM30_ORYSJ	Probable membrane-associated 30 kDa protein, chloroplastic OS=Oryza sativa subsp. japonica GN=Os01g0895100 PE=1 SV=1	35.1	9.3	96.8 (M:96.8)	1	6.0	311
312	PMA4_ARATH	ATPase 4, plasma membrane-type OS=Arabidopsis thaliana GN=AHA4 PE=2 SV=2	105.7	6.1	96.8 (M:96.8)	3	4.9	312
313	ACCD_COFAR	Acetyl-coenzyme A carboxylase carboxyl transferase subunit beta, chloroplastic OS=Coffea arabica GN=accD PE=3 SV=2	56.0	4.7	96.4 (M:96.4)	1	1.8	313
314	ACCD_GUIAB	Acetyl-coenzyme A carboxylase carboxyl transferase subunit beta, chloroplastic OS=Guizotia abyssinica GN=accD PE=3 SV=1	54.7	5.0	96.4 (M:96.4)	1	1.9	314
315	ERG3_ORYSI	Elicitor-responsive protein 3 OS=Oryza sativa subsp. indica GN=ERG3 PE=2 SV=1	15.9	4.2	96.4 (M:96.4)	1	9.0	315
316	METK2_SOLTU	S-adenosylmethionine synthase 2 OS=Solanum tuberosum GN=METK2 PE=2 SV=1	42.7	5.7	96.2 (M:96.2)	3	11.8	316
317	ALEUL_ARATH	Thiol protease aleurain-like OS=Arabidopsis thaliana GN=At3g45310 PE=2 SV=1	39.5	6.2	95.7 (M:95.7)	2	3.4	317
318	RL12_PRUAR	60S ribosomal protein L12 OS=Prunus armeniaca GN=RPL12 PE=2 SV=1	17.9	9.0	95.6 (M:95.6)	3	22.3	318
319	PSA2A_ARATH	Proteasome subunit alpha type-2-A OS=Arabidopsis thaliana GN=PAB1 PE=1 SV=1	25.7	5.5	95.2 (M:95.2)	2	14.5	319
320	CYB5S_TOBAC	Cytochrome b5, seed isoform OS=Nicotiana tabacum PE=2 SV=1	14.9	5.6	94.3 (M:94.3)	1	11.9	320
321	ISPF_ORYSJ	2-C-methyl-D-erythritol 2,4-cyclodiphosphate synthase, chloroplastic OS=Oryza sativa subsp. japonica GN=ISPF PE=2 SV=1	23.5	7.8	94.2 (M:94.2)	2	13.1	321
322	EF1A_PEA	Elongation factor 1-alpha OS=Pisum sativum PE=2 SV=1	49.3	9.0	93.8 (M:93.8)	3	6.3	322
323	GLNB_ARATH	Nitrogen regulatory protein P-II homolog OS=Arabidopsis thaliana GN=GLB1 PE=1 SV=1	21.3	9.2	92.3 (M:92.3)	1	5.6	323
324	NDK2_PEA	Nucleoside diphosphate kinase 2, chloroplastic OS=Pisum sativum GN=NDPK2 PE=1 SV=1	25.6	8.5	90.3 (M:90.3)	3	14.3	324
325	PMA1_ORYSJ	Plasma membrane ATPase OS=Oryza sativa subsp. japonica GN=Os04g0656100 PE=2 SV=1	104.8	6.3	89.3 (M:89.3)	2	3.3	325
326	PMA4_NICPL	Plasma membrane ATPase 4 OS=Nicotiana plumbaginifolia GN=PMA4 PE=1 SV=1	105.1	6.5	89.3 (M:89.3)	2	3.3	326
327	FKB70_WHEAT	70 kDa peptidyl-prolyl isomerase OS=Triticum aestivum GN=FKBP70 PE=1 SV=1	62.0	5.3	89.1 (M:89.1)	1	1.6	327
328	ROC1_NICPL	30 kDa ribonucleoprotein, chloroplastic OS=Nicotiana plumbaginifolia PE=2 SV=1	30.4	4.8	87.5 (M:87.5)	1	3.6	328
329	UBC7_WHEAT	Ubiquitin-conjugating enzyme E2 7 OS=Triticum aestivum GN=UBC7 PE=2 SV=1	18.9	5.4	86.5 (M:86.5)	2	8.9	329
330	PSMF1_ARATH	Probable proteasome inhibitor OS=Arabidopsis thaliana GN=At3g53970 PE=1 SV=1	32.1	4.9	86.1 (M:86.1)	1	5.3	330
331	SAHH_NICSY	Adenosylhomocysteinase OS=Nicotiana sylvestris GN=SAHH PE=2 SV=1	53.1	5.5	85.9 (M:85.9)	1	3.5	331
332	METK2_PEA	S-adenosylmethionine synthase 2 OS=Pisum sativum GN=SAMS2 PE=2 SV=1	41.0	5.2	85.6 (M:85.6)	3	11.5	332
333	GSA_HORVU	Glutamate-1-semialdehyde 2,1-aminomutase, chloroplastic OS=Hordeum vulgare GN=GSA PE=1 SV=3	49.5	6.4	85.5 (M:85.5)	3	8.3	333
334	YPTC1_CHLRE	GTP-binding protein YPTC1 OS=Chlamydomonas reinhardtii GN=YPTC1 PE=1 SV=1	22.6	5.9	85.1 (M:85.1)	2	13.3	334
335	RLA0_SOYBN	60S acidic ribosomal protein P0 OS=Glycine max PE=1 SV=1	34.1	5.1	85.1 (M:85.1)	1	4.1	335
336	PER_CYNCS	Peroxidase (Fragments) OS=Cynara cardunculus var. scolymus PE=1 SV=1	4.6	4.4	84.4 (M:84.4)	1	34.9	336
337	ISPH_ARATH	4-hydroxy-3-methylbut-2-enyl diphosphate reductase, chloroplastic OS=Arabidopsis thaliana GN=ISPH PE=2 SV=1	52.7	5.8	83.6 (M:83.6)	1	2.6	337
338	FABI1_ORYSJ	Enoyl-[acyl-carrier-protein] reductase [NADH] 1, chloroplastic OS=Oryza sativa subsp. japonica GN=Os08g0327400 PE=2 SV=1	39.1	8.8	83.5 (M:83.5)	2	5.1	338
339	TBA2_ELEIN	Tubulin alpha-2 chain OS=Eleusine indica GN=TUBA2 PE=2 SV=1	49.8	5.1	83.4 (M:83.4)	2	4.7	339
340	DHAR2_ARATH	Glutathione S-transferase DHAR2 OS=Arabidopsis thaliana GN=DHAR2 PE=1 SV=1	23.4	5.8	83.3 (M:83.3)	1	3.8	340
341	IPYR1_ARATH	Soluble inorganic pyrophosphatase 1, chloroplastic OS=Arabidopsis thaliana GN=PPA1 PE=1 SV=1	33.4	5.7	81.5 (M:81.5)	1	3.0	341
342	MBCD_SOLTU	2-methylacyl-CoA dehydrogenase, mitochondrial OS=Solanum tuberosum GN=2MBCD PE=1 SV=2	45.1	7.5	81.4 (M:81.4)	1	6.1	342
343	METK2_DIACA	S-adenosylmethionine synthase 2 OS=Dianthus caryophyllus GN=SAM2 PE=2 SV=1	43.2	5.6	81.3 (M:81.3)	1	3.8	343
344	ATP5H_ARATH	ATP synthase subunit d, mitochondrial OS=Arabidopsis thaliana GN=At3g52300 PE=1 SV=3	19.6	5.1	79.2 (M:79.2)	2	12.5	344
345	RBP45_NICPL	Polyadenylate-binding protein RBP45 OS=Nicotiana plumbaginifolia GN=RBP45 PE=1 SV=1	45.2	5.9	78.9 (M:78.9)	1	3.2	345
346	E132_SOLTU	Glucan endo-1,3-beta-glucosidase, basic isoform 2 OS=Solanum tuberosum GN=GLUB2 PE=2 SV=1	39.7	6.3	77.9 (M:77.9)	1	3.6	346
347	IPYR_HORVD	Soluble inorganic pyrophosphatase OS=Hordeum vulgare var. distichum GN=IPP PE=2 SV=1	24.0	5.9	77.9 (M:77.9)	1	7.4	347
348	MDHG1_BRANA	Malate dehydrogenase 1, glyoxysomal OS=Brassica napus GN=MDH1 PE=2 SV=2	37.7	7.6	77.5 (M:77.5)	1	3.9	348
349	H2A3_VOLCA	Histone H2A-III OS=Volvox carteri PE=3 SV=1	13.5	10.2	77.2 (M:77.2)	2	12.4	349
350	MSRB3_ORYSJ	Peptide methionine sulfoxide reductase B3, chloroplastic OS=Oryza sativa subsp. japonica GN=MSRB3 PE=2 SV=1	24.7	8.9	76.4 (M:76.4)	1	4.8	350
351	SDHA1_ARATH	Succinate dehydrogenase [ubiquinone] flavoprotein subunit 1, mitochondrial OS=Arabidopsis thaliana GN=SDH1-1 PE=1 SV=1	69.6	5.9	76.3 (M:76.3)	1	2.2	351
352	PSD2B_ARATH	26S proteasome non-ATPase regulatory subunit 2 homolog B OS=Arabidopsis thaliana GN=RPN1B PE=1 SV=1	97.9	5.1	76.2 (M:76.2)	1	2.1	352
353	CX6B1_ARATH	Cytochrome c oxidase subunit 6b-1 OS=Arabidopsis thaliana GN=COX6B-1 PE=1 SV=1	21.2	4.3	75.9 (M:75.9)	1	4.7	353
354	RU1C_VITVI	U1 small nuclear ribonucleoprotein C OS=Vitis vinifera GN=VIT_07s0104g01170 PE=3 SV=1	22.8	9.2	74.8 (M:74.8)	1	8.5	354
355	G3PC_PETCR	Glyceraldehyde-3-phosphate dehydrogenase, cytosolic OS=Petroselinum crispum GN=GAPC PE=2 SV=1	36.3	7.0	74.6 (M:74.6)	4	14.3	355
356	INV1_ORYSI	Beta-fructofuranosidase, insoluble isoenzyme 1 OS=Oryza sativa subsp. indica GN=CIN1 PE=2 SV=2	64.0	8.6	74.6 (M:74.6)	2	2.8	356
357	F10AL_ARATH	FAM10 family protein At4g22670 OS=Arabidopsis thaliana GN=At4g22670 PE=1 SV=1	46.6	4.8	74.2 (M:74.2)	2	5.2	357
358	TRXM1_ORYSJ	Thioredoxin M1, chloroplastic OS=Oryza sativa subsp. japonica GN=Os02g0639900 PE=2 SV=1	18.6	9.2	74.2 (M:74.2)	2	5.2	358
359	PMA8_ARATH	ATPase 8, plasma membrane-type OS=Arabidopsis thaliana GN=AHA8 PE=3 SV=1	104.1	5.5	73.6 (M:73.6)	3	4.5	359
360	INV1_DAUCA	Beta-fructofuranosidase, insoluble isoenzyme 1 OS=Daucus carota GN=INV1 PE=1 SV=1	66.8	9.2	72.6 (M:72.6)	2	3.4	360
361	RLA1_MAIZE	60S acidic ribosomal protein P1 OS=Zea mays GN=RPP1A PE=1 SV=1	11.1	4.4	72.5 (M:72.5)	1	10.1	361
362	ODPA3_ORYSJ	Pyruvate dehydrogenase E1 component subunit alpha-3, chloroplastic OS=Oryza sativa subsp. japonica GN=Os04g0119400 PE=2 SV=2	46.1	6.2	72.2 (M:72.2)	3	6.4	362
363	GPX3_ARATH	Probable glutathione peroxidase 3, mitochondrial OS=Arabidopsis thaliana GN=GPX3 PE=1 SV=1	23.2	9.2	71.6 (M:71.6)	2	8.7	363
364	HIR1_ARATH	Hypersensitive-induced response protein 1 OS=Arabidopsis thaliana GN=HIR1 PE=1 SV=1	31.4	5.3	70.9 (M:70.9)	1	4.9	364
365	RS33_ARATH	40S ribosomal protein S3-3 OS=Arabidopsis thaliana GN=RPS3C PE=1 SV=1	27.4	9.6	70.7 (M:70.7)	2	8.5	365
366	E13B_PHAVU	Glucan endo-1,3-beta-glucosidase, basic isoform OS=Phaseolus vulgaris PE=2 SV=1	38.8	9.1	70.3 (M:70.3)	1	3.7	366
367	ACCA_ARATH	Acetyl-coenzyme A carboxylase carboxyl transferase subunit alpha, chloroplastic OS=Arabidopsis thaliana GN=CAC3 PE=1 SV=1	85.3	5.6	70.0 (M:70.0)	1	1.4	367
368	PPAF2_IPOBA	Purple acid phosphatase 2 OS=Ipomoea batatas GN=PAP2 PE=1 SV=1	53.4	6.4	70.0 (M:70.0)	1	2.6	368
369	MTND1_ORYSI	1,2-dihydroxy-3-keto-5-methylthiopentene dioxygenase 1 OS=Oryza sativa subsp. indica GN=ARD1 PE=1 SV=2	23.6	5.1	70.0 (M:70.0)	1	5.0	369
370	U2A2B_NICPL	Splicing factor U2af large subunit B OS=Nicotiana plumbaginifolia GN=U2AF65B PE=2 SV=1	63.8	7.7	69.2 (M:69.2)	3	5.2	370
371	EF1D_PIMBR	Elongation factor 1-delta OS=Pimpinella brachycarpa PE=2 SV=3	24.5	4.4	69.1 (M:69.1)	2	5.8	371
372	ADF2_ORYSJ	Actin-depolymerizing factor 2 OS=Oryza sativa subsp. japonica GN=ADF2 PE=2 SV=1	16.8	5.6	69.0 (M:69.0)	1	8.3	372
373	PSD8A_ARATH	26S proteasome non-ATPase regulatory subunit 8 homolog A OS=Arabidopsis thaliana GN=RPN12A PE=1 SV=1	30.7	4.8	68.9 (M:68.9)	1	6.0	373
374	UPP_TOBAC	Uracil phosphoribosyltransferase OS=Nicotiana tabacum GN=UPP PE=1 SV=1	24.2	6.5	68.8 (M:68.8)	1	9.8	374
375	6PGD1_ORYSJ	6-phosphogluconate dehydrogenase, decarboxylating 1 OS=Oryza sativa subsp. japonica GN=G6PGH1 PE=2 SV=1	52.7	5.9	68.3 (M:68.3)	2	6.0	375
376	UKL1_ARATH	Uridine kinase-like protein 1, chloroplastic OS=Arabidopsis thaliana GN=UKL1 PE=1 SV=1	54.4	6.1	68.3 (M:68.3)	1	2.3	376
377	PCKA_ARATH	Phosphoenolpyruvate carboxykinase [ATP] OS=Arabidopsis thaliana GN=PCKA PE=1 SV=1	73.4	6.6	67.6 (M:67.6)	1	2.2	377
378	CYSKP_SPIOL	Cysteine synthase, chloroplastic/chromoplastic OS=Spinacia oleracea GN=CYSK PE=1 SV=2	40.6	6.8	67.4 (M:67.4)	1	3.1	378
379	CATA1_WHEAT	Catalase-1 OS=Triticum aestivum GN=CAT1 PE=2 SV=1	56.8	6.5	67.1 (M:67.1)	2	4.7	379
380	ODPB_ZYGCR	Pyruvate dehydrogenase E1 component subunit beta OS=Zygnema circumcarinatum GN=pdhB PE=3 SV=2	35.8	5.0	66.5 (M:66.5)	1	4.9	380
381	KPYG_TOBAC	Pyruvate kinase isozyme G, chloroplastic OS=Nicotiana tabacum PE=2 SV=1	61.8	7.1	66.5 (M:66.5)	1	1.8	381
382	KAD2_ORYSJ	Adenylate kinase B OS=Oryza sativa subsp. japonica GN=ADK-B PE=1 SV=1	26.7	7.6	66.5 (M:66.5)	2	11.1	382
383	ADH1_TRIRP	Alcohol dehydrogenase 1 OS=Trifolium repens GN=ADH1 PE=2 SV=1	41.1	6.1	66.0 (M:66.0)	2	5.5	383
384	IMA_SOLLC	Importin subunit alpha OS=Solanum lycopersicum PE=2 SV=2	58.6	5.0	65.8 (M:65.8)	1	2.8	384
385	APX7_ORYSJ	Probable L-ascorbate peroxidase 7, chloroplastic OS=Oryza sativa subsp. japonica GN=APX7 PE=2 SV=1	38.3	8.8	65.8 (M:65.8)	2	4.7	385
386	ISPD_ORYSJ	2-C-methyl-D-erythritol 4-phosphate cytidylyltransferase, chloroplastic OS=Oryza sativa subsp. japonica GN=ISPD PE=2 SV=1	32.4	7.0	65.5 (M:65.5)	1	4.0	386
387	FKB53_ARATH	Peptidyl-prolyl cis-trans isomerase FKBP53 OS=Arabidopsis thaliana GN=FKBP53 PE=1 SV=1	52.2	4.9	65.3 (M:65.3)	1	1.7	387
388	XYLA_HORVU	Xylose isomerase OS=Hordeum vulgare GN=XYLA PE=1 SV=1	53.6	5.3	64.8 (M:64.8)	1	2.5	388
389	POLL1_ARATH	Putative ion channel POLLUX-like 1 OS=Arabidopsis thaliana GN=At5g02940 PE=2 SV=1	92.1	7.5	64.3 (M:64.3)	1	1.1	389
390	AKR1_SOYBN	Probable aldo-keto reductase 1 OS=Glycine max GN=AKR1 PE=2 SV=1	38.2	6.1	63.2 (M:63.2)	2	7.8	390
391	NB5R2_ARATH	NADH-cytochrome b5 reductase-like protein OS=Arabidopsis thaliana GN=CBR2 PE=1 SV=2	36.0	8.8	63.1 (M:63.1)	3	6.7	391
392	U2A2A_ORYSJ	Splicing factor U2af large subunit A OS=Oryza sativa subsp. japonica GN=U2AF65A PE=2 SV=2	63.4	8.2	63.0 (M:63.0)	3	5.7	392
393	3AT1_ARATH	Coumaroyl-CoA:anthocyanidin 3-O-glucoside-6''-O-coumaroyltransferase 1 OS=Arabidopsis thaliana GN=3AT1 PE=1 SV=1	51.9	6.6	63.0 (M:63.0)	1	3.0	393
394	RAD23_ORYSJ	Probable ubiquitin receptor RAD23 OS=Oryza sativa subsp. japonica GN=RAD23 PE=1 SV=2	41.7	4.3	63.0 (M:63.0)	1	2.0	394
395	DRL19_ARATH	Putative disease resistance protein At1g63350 OS=Arabidopsis thaliana GN=At1g63350 PE=3 SV=1	102.6	6.3	62.9 (M:62.9)	1	1.6	395
396	TKTC_SOLTU	Transketolase, chloroplastic OS=Solanum tuberosum PE=2 SV=1	79.9	5.9	62.8 (M:62.8)	3	5.4	396
397	MPA52_PHAAQ	Major pollen allergen Pha a 5.2 OS=Phalaris aquatica PE=1 SV=1	31.4	5.6	62.7 (M:62.7)	1	3.0	397
398	ACCO_PEA	1-aminocyclopropane-1-carboxylate oxidase OS=Pisum sativum GN=ACO PE=2 SV=1	36.0	5.1	61.9 (M:61.9)	1	2.5	398
399	D14L_ORYSJ	Probable esterase D14L OS=Oryza sativa subsp. japonica GN=D14L PE=2 SV=1	29.6	5.0	61.8 (M:61.8)	1	5.2	399
400	H3L3_ARATH	Histone H3-like 3 OS=Arabidopsis thaliana GN=At1g75600 PE=2 SV=3	15.4	11.0	61.3 (M:61.3)	3	16.2	400
401	RRP2_SPIOL	30S ribosomal protein 2, chloroplastic OS=Spinacia oleracea GN=PSRP2 PE=1 SV=1	28.3	8.4	61.1 (M:61.1)	1	3.1	401
402	FABG_ARATH	3-oxoacyl-[acyl-carrier-protein] reductase, chloroplastic OS=Arabidopsis thaliana GN=At1g24360 PE=2 SV=2	33.5	9.5	60.9 (M:60.9)	1	2.5	402
403	H2AX_CICAR	Histone H2AX OS=Cicer arietinum GN=HIS2A PE=2 SV=1	14.6	10.3	60.8 (M:60.8)	2	15.1	403
404	TPIS_HORVU	Triosephosphate isomerase, cytosolic OS=Hordeum vulgare PE=1 SV=3	26.7	5.4	60.1 (M:60.1)	1	3.2	404
405	RFS6_ARATH	Probable galactinol--sucrose galactosyltransferase 6 OS=Arabidopsis thaliana GN=RFS6 PE=2 SV=2	83.1	6.2	59.1 (M:59.1)	1	0.9	405
406	GSTUK_ARATH	Glutathione S-transferase U20 OS=Arabidopsis thaliana GN=GSTU20 PE=1 SV=1	25.0	5.6	58.8 (M:58.8)	1	3.7	406
407	IF5A3_ARATH	Eukaryotic translation initiation factor 5A-3 OS=Arabidopsis thaliana GN=ELF5A-3 PE=2 SV=1	17.2	5.6	58.3 (M:58.3)	2	10.1	407
408	KAD4_ARATH	Adenylate kinase 4 OS=Arabidopsis thaliana GN=ADK1 PE=1 SV=2	26.9	6.9	58.2 (M:58.2)	1	3.7	408
409	INV6_ORYSJ	Beta-fructofuranosidase, insoluble isoenzyme 6 OS=Oryza sativa subsp. japonica GN=CIN6 PE=2 SV=1	64.7	5.1	58.1 (M:58.1)	2	3.7	409
410	ACBP_FRIAG	Acyl-CoA-binding protein OS=Fritillaria agrestis GN=ACABP PE=3 SV=1	9.8	5.9	57.8 (M:57.8)	1	9.2	410
411	PIP_ARATH	Proline iminopeptidase OS=Arabidopsis thaliana GN=PIP PE=2 SV=3	43.0	5.9	57.8 (M:57.8)	1	2.1	411
412	CBSX3_ARATH	CBS domain-containing protein CBSX3, mitochondrial OS=Arabidopsis thaliana GN=CBSX3 PE=1 SV=1	22.7	9.1	57.5 (M:57.5)	2	6.3	412
413	G3PC_CHLRE	Glyceraldehyde-3-phosphate dehydrogenase, cytosolic OS=Chlamydomonas reinhardtii GN=GAPC PE=3 SV=1	36.5	8.2	57.5 (M:57.5)	1	2.1	413
414	AKR6_ARATH	Probable aldo-keto reductase 6 OS=Arabidopsis thaliana GN=At1g60750 PE=3 SV=1	36.3	5.4	57.1 (M:57.1)	1	3.3	414
415	SKS1_ARATH	Monocopper oxidase-like protein SKS1 OS=Arabidopsis thaliana GN=SKS1 PE=1 SV=1	65.8	6.9	57.1 (M:57.1)	1	2.2	415
416	RD23C_ARATH	Ubiquitin receptor RAD23c OS=Arabidopsis thaliana GN=RAD23C PE=1 SV=2	44.2	4.8	56.5 (M:56.5)	2	1.4	416
417	UBA1B_ARATH	UBP1-associated proteins 1B OS=Arabidopsis thaliana GN=UBA1B PE=2 SV=2	42.9	9.2	56.1 (M:56.1)	1	2.1	417
418	DCDA_ORYSJ	Probable diaminopimelate decarboxylase, chloroplastic OS=Oryza sativa subsp. japonica GN=LYSA PE=2 SV=1	53.2	6.4	56.1 (M:56.1)	1	3.7	418
419	COPD2_ORYSJ	Coatomer subunit delta-2 OS=Oryza sativa subsp. japonica GN=Os05g0311000 PE=2 SV=1	57.5	5.6	55.7 (M:55.7)	1	1.7	419
420	PSA6_TOBAC	Proteasome subunit alpha type-6 OS=Nicotiana tabacum GN=PAA1 PE=1 SV=1	27.3	5.9	55.6 (M:55.6)	2	9.8	420
421	PR04_SOLLC	Pathogenesis-related leaf protein 4 OS=Solanum lycopersicum PE=2 SV=1	17.4	7.6	55.6 (M:55.6)	1	6.9	421
422	PER1_ARAHY	Cationic peroxidase 1 OS=Arachis hypogaea GN=PNC1 PE=1 SV=2	33.5	8.0	55.3 (M:55.3)	1	2.2	422
423	MPK1_ORYSJ	Mitogen-activated protein kinase 1 OS=Oryza sativa subsp. japonica GN=MPK1 PE=1 SV=1	44.8	5.4	55.3 (M:55.3)	1	3.8	423
424	RRAA3_ARATH	Regulator of ribonuclease-like protein 3 OS=Arabidopsis thaliana GN=At5g56260 PE=1 SV=1	17.6	5.3	55.0 (M:55.0)	1	5.4	424
425	EFTU2_SOYBN	Elongation factor Tu, chloroplastic OS=Glycine max GN=TUFB1 PE=3 SV=1	52.5	6.3	55.0 (M:55.0)	1	4.2	425
426	FOMT2_WHEAT	Tricetin 3',4',5'-O-trimethyltransferase OS=Triticum aestivum GN=OMT2 PE=1 SV=1	38.5	5.7	54.5 (M:54.5)	1	2.8	426
427	COMT1_ZINVI	Caffeic acid 3-O-methyltransferase OS=Zinnia violacea PE=2 SV=1	38.6	5.9	54.5 (M:54.5)	1	2.8	427
428	TRXH_ORYSI	Thioredoxin H-type OS=Oryza sativa subsp. indica GN=TRXH PE=1 SV=1	13.1	5.2	54.0 (M:54.0)	1	5.7	428
429	IF5A_MAIZE	Eukaryotic translation initiation factor 5A OS=Zea mays GN=TIF5A PE=1 SV=2	17.5	5.6	53.4 (M:53.4)	1	7.5	429
430	CLC3_ARATH	Clathrin light chain 3 OS=Arabidopsis thaliana GN=At3g51890 PE=1 SV=1	29.2	5.3	53.4 (M:53.4)	1	2.7	430
431	STAD2_ARATH	Acyl-[acyl-carrier-protein] desaturase 2, chloroplastic OS=Arabidopsis thaliana GN=S-ACP-DES2 PE=2 SV=1	46.9	5.9	53.3 (M:53.3)	2	4.4	431
432	STAD1_ARATH	Acyl-[acyl-carrier-protein] desaturase 1, chloroplastic OS=Arabidopsis thaliana GN=S-ACP-DES1 PE=1 SV=1	45.0	6.1	53.3 (M:53.3)	1	1.8	432
433	STAD_GOSHI	Acyl-[acyl-carrier-protein] desaturase, chloroplastic OS=Gossypium hirsutum PE=2 SV=1	45.2	6.0	53.3 (M:53.3)	1	1.8	433
434	6PGD2_ARATH	6-phosphogluconate dehydrogenase, decarboxylating 2, chloroplastic OS=Arabidopsis thaliana GN=At5g41670 PE=1 SV=1	53.3	5.6	53.2 (M:53.2)	1	1.8	434
435	H2A3_ARATH	Probable histone H2A.3 OS=Arabidopsis thaliana GN=At4g27230 PE=1 SV=1	13.8	10.0	53.1 (M:53.1)	1	6.9	435
436	H2A1_SOLLC	Histone H2A.1 OS=Solanum lycopersicum PE=2 SV=1	15.3	10.5	53.1 (M:53.1)	1	6.2	436
437	BGA16_ARATH	Beta-galactosidase 16 OS=Arabidopsis thaliana GN=BGAL16 PE=2 SV=2	91.6	9.3	52.8 (M:52.8)	1	1.5	437
438	EME1A_ARATH	Crossover junction endonuclease EME1A OS=Arabidopsis thaliana GN=EME1A PE=1 SV=1	61.2	8.1	52.6 (M:52.6)	1	2.2	438
439	PSA1A_ARATH	Proteasome subunit alpha type-1-A OS=Arabidopsis thaliana GN=PAF1 PE=1 SV=3	30.5	5.0	52.2 (M:52.2)	1	6.1	439
440	TLP40_SPIOL	Peptidyl-prolyl cis-trans isomerase, chloroplastic OS=Spinacia oleracea GN=TLP40 PE=1 SV=1	49.8	5.3	51.9 (M:51.9)	2	4.5	440
441	RBL_CEPOC	Ribulose bisphosphate carboxylase large chain (Fragment) OS=Cephalanthus occidentalis GN=rbcL PE=3 SV=1	52.0	6.2	51.7 (M:51.7)	1	1.7	441
442	RBL_CONTR	Ribulose bisphosphate carboxylase large chain (Fragment) OS=Convolvulus tricolor GN=rbcL PE=3 SV=1	49.6	6.4	51.7 (M:51.7)	2	1.8	442
443	RL9_PEA	60S ribosomal protein L9 OS=Pisum sativum GN=RPL9 PE=1 SV=1	21.7	9.3	51.0 (M:51.0)	1	5.2	443
444	GPX4_MESCR	Probable phospholipid hydroperoxide glutathione peroxidase OS=Mesembryanthemum crystallinum GN=GPXMC1 PE=2 SV=1	18.9	6.6	51.0 (M:51.0)	1	4.7	444
445	GPX1_ARATH	Phospholipid hydroperoxide glutathione peroxidase 1, chloroplastic OS=Arabidopsis thaliana GN=GPX1 PE=2 SV=2	26.0	9.4	51.0 (M:51.0)	1	3.4	445
446	UBA2C_ARATH	UBP1-associated protein 2C OS=Arabidopsis thaliana GN=UBA2C PE=2 SV=1	41.8	8.4	51.0 (M:51.0)	1	2.0	446
447	IDHP_MEDSA	Isocitrate dehydrogenase [NADP], chloroplastic (Fragment) OS=Medicago sativa PE=1 SV=1	48.4	6.1	50.7 (M:50.7)	1	2.5	447
448	DCP5_ARATH	Protein decapping 5 OS=Arabidopsis thaliana GN=DCP5 PE=1 SV=1	64.3	7.1	49.9 (M:49.9)	1	1.3	448
449	NIFU2_ARATH	NifU-like protein 2, chloroplastic OS=Arabidopsis thaliana GN=NIFU2 PE=1 SV=1	25.6	5.3	49.6 (M:49.6)	1	5.1	449
450	UBA2A_ARATH	UBP1-associated protein 2A OS=Arabidopsis thaliana GN=UBA2A PE=1 SV=1	51.4	5.0	49.3 (M:49.3)	1	2.7	450
451	H2B11_ORYSI	Histone H2B.11 OS=Oryza sativa subsp. indica GN=H2B.11 PE=3 SV=1	15.4	10.0	48.9 (M:48.9)	1	6.5	451
452	CBSX1_ARATH	CBS domain-containing protein CBSX1, chloroplastic OS=Arabidopsis thaliana GN=CBSX1 PE=1 SV=2	25.8	8.6	48.5 (M:48.5)	1	3.0	452
453	TPS5_RICCO	Terpene synthase 5 OS=Ricinus communis GN=TPS5 PE=2 SV=2	64.6	5.3	48.5 (M:48.5)	2	2.4	453
454	UP01_PINHA	Unknown protein 1 (Fragment) OS=Pinus halepensis PE=1 SV=1	1.0	4.0	48.3 (M:48.3)	1	100.0	454
455	ENO1_ARATH	Enolase 1, chloroplastic OS=Arabidopsis thaliana GN=ENO1 PE=1 SV=1	51.4	5.8	48.2 (M:48.2)	1	1.3	455
456	KEA1_ARATH	K(+) efflux antiporter 1, chloroplastic OS=Arabidopsis thaliana GN=KEA1 PE=1 SV=2	128.0	5.2	48.1 (M:48.1)	1	0.8	456
457	FTSH_MEDSA	ATP-dependent zinc metalloprotease FTSH, chloroplastic OS=Medicago sativa GN=FTSH PE=1 SV=1	75.6	5.6	48.0 (M:48.0)	1	1.6	457
458	PKP2_ARATH	Plastidial pyruvate kinase 2 OS=Arabidopsis thaliana GN=PKP2 PE=1 SV=1	63.5	6.6	48.0 (M:48.0)	1	1.7	458
459	SDHB1_ARATH	Succinate dehydrogenase [ubiquinone] iron-sulfur subunit 1, mitochondrial OS=Arabidopsis thaliana GN=SDH2-1 PE=1 SV=2	31.2	8.8	47.8 (M:47.8)	1	5.0	459
460	U496D_ORYSJ	UPF0496 protein 4 OS=Oryza sativa subsp. japonica GN=Os10g0513300 PE=2 SV=1	49.7	5.1	47.8 (M:47.8)	1	2.9	460
461	LGUC_ARATH	Probable lactoylglutathione lyase, chloroplast OS=Arabidopsis thaliana GN=At1g67280 PE=1 SV=1	39.1	7.0	47.5 (M:47.5)	3	7.7	461
462	BGL44_ARATH	Beta-glucosidase 44 OS=Arabidopsis thaliana GN=BGLU44 PE=2 SV=1	58.9	9.4	46.9 (M:46.9)	1	1.8	462
463	LGUL_SOYBN	Lactoylglutathione lyase OS=Glycine max GN=GLXI PE=1 SV=1	20.9	5.6	46.8 (M:46.8)	1	4.3	463
464	ENO_CHLRE	Enolase (Fragment) OS=Chlamydomonas reinhardtii GN=ENO PE=1 SV=1	40.1	5.0	46.7 (M:46.7)	1	1.6	464
465	TRXY_ORYSJ	Thioredoxin Y, chloroplastic OS=Oryza sativa subsp. japonica GN=Os01g0963400 PE=3 SV=2	18.2	9.4	46.7 (M:46.7)	1	7.1	465
466	TBL17_ARATH	Protein YLS7 OS=Arabidopsis thaliana GN=YLS7 PE=2 SV=1	56.5	6.3	46.6 (M:46.6)	2	1.2	466
467	PDX1_HEVBR	Probable pyridoxal biosynthesis protein PDX1 OS=Hevea brasiliensis GN=PDX1 PE=2 SV=1	33.1	6.3	46.6 (M:46.6)	2	6.5	467
468	THO4B_ARATH	THO complex subunit 4B OS=Arabidopsis thaliana GN=ALY2 PE=1 SV=1	30.8	10.0	46.5 (M:46.5)	1	3.4	468
469	SAR1_TOBAC	GTP-binding protein SAR1 OS=Nicotiana tabacum GN=SAR1 PE=2 SV=1	22.9	9.0	46.2 (M:46.2)	1	9.6	469
470	LGUL_BRAOG	Putative lactoylglutathione lyase OS=Brassica oleracea var. gemmifera PE=2 SV=1	31.6	5.2	46.0 (M:46.0)	1	3.9	470
471	GRS12_ORYSJ	Monothiol glutaredoxin-S12, chloroplastic OS=Oryza sativa subsp. japonica GN=GRXS12 PE=2 SV=1	30.6	8.4	45.8 (M:45.8)	1	3.2	471
472	MYST1_ORYSJ	Putative MYST-like histone acetyltransferase 1 OS=Oryza sativa subsp. japonica GN=Os07g0626600 PE=3 SV=1	51.1	7.2	45.8 (M:45.8)	1	1.6	472
473	TRPC_ARATH	Indole-3-glycerol phosphate synthase, chloroplastic OS=Arabidopsis thaliana GN=At2g04400 PE=2 SV=2	44.5	7.0	45.7 (M:45.7)	1	2.0	473
474	RH15_ARATH	DEAD-box ATP-dependent RNA helicase 15 OS=Arabidopsis thaliana GN=RH15 PE=1 SV=3	48.3	5.4	45.4 (M:45.4)	2	4.7	474
475	SSG1_MANES	Granule-bound starch synthase 1, chloroplastic/amyloplastic OS=Manihot esculenta GN=WAXY PE=2 SV=1	66.9	8.3	45.3 (M:45.3)	1	2.1	475
476	YCF1_AETCO	Putative membrane protein ycf1 OS=Aethionema cordifolium GN=ycf1-A PE=3 SV=1	212.1	9.8	45.2 (M:45.2)	1	0.4	476
477	DDM1_ARATH	ATP-dependent DNA helicase DDM1 OS=Arabidopsis thaliana GN=DDM1 PE=1 SV=1	86.6	6.0	45.2 (M:45.2)	1	0.9	477
478	ECA1_ARATH	Calcium-transporting ATPase 1, endoplasmic reticulum-type OS=Arabidopsis thaliana GN=ECA1 PE=1 SV=2	116.3	5.0	44.8 (M:44.8)	2	2.8	478
479	REF_HEVBR	Rubber elongation factor protein OS=Hevea brasiliensis PE=1 SV=2	14.7	5.0	44.5 (M:44.5)	1	11.6	479
480	KCY_PRUAR	UMP-CMP kinase OS=Prunus armeniaca PE=2 SV=1	25.9	7.8	44.4 (M:44.4)	1	3.5	480
481	HSP02_PSEMZ	Putative heat shock protein 2 (Fragment) OS=Pseudotsuga menziesii PE=1 SV=1	1.0	4.5	44.4 (M:44.4)	1	100.0	481
482	CP20B_ARATH	Peptidyl-prolyl cis-trans isomerase CYP20-2, chloroplastic OS=Arabidopsis thaliana GN=CYP20-2 PE=1 SV=1	28.3	9.4	44.2 (M:44.2)	1	4.2	482
483	FBK89_ARATH	F-box/kelch-repeat protein At4g25710 OS=Arabidopsis thaliana GN=At4g25710 PE=2 SV=1	43.9	9.1	44.2 (M:44.2)	1	2.3	483
484	Y1518_ARATH	Probable LRR receptor-like serine/threonine-protein kinase At1g51860 OS=Arabidopsis thaliana GN=At1g51860 PE=2 SV=2	99.2	5.9	44.1 (M:44.1)	1	1.0	484
485	CPGP2_ZINOF	Zingipain-2 OS=Zingiber officinale PE=1 SV=1	23.9	4.8	44.0 (M:44.0)	1	4.5	485
486	KCY3_ARATH	UMP-CMP kinase 3 OS=Arabidopsis thaliana GN=PYR6 PE=1 SV=1	22.5	5.8	43.7 (M:43.7)	2	10.9	486
487	FOLD2_ARATH	Bifunctional protein FolD 2 OS=Arabidopsis thaliana GN=FOLD2 PE=2 SV=1	31.6	8.3	43.7 (M:43.7)	1	4.0	487
488	ILVH2_ARATH	Acetolactate synthase small subunit 2, chloroplastic OS=Arabidopsis thaliana GN=At2g31810 PE=1 SV=1	53.8	9.1	43.6 (M:43.6)	2	5.1	488
489	INV1_PEA	Beta-fructofuranosidase, cell wall isozyme OS=Pisum sativum GN=BFRUCT1 PE=2 SV=1	62.6	7.1	43.6 (M:43.6)	1	1.4	489
490	PS4_PINST	Putative LRR disease resistance protein/transmembrane receptor kinase PS4 (Fragment) OS=Pinus strobus PE=1 SV=1	0.9	9.7	43.5 (M:43.5)	1	100.0	490
491	MSRA2_ARATH	Peptide methionine sulfoxide reductase A2 OS=Arabidopsis thaliana GN=MRSA2 PE=1 SV=1	24.4	5.1	43.5 (M:43.5)	1	4.1	491
492	RPOA_PHAVU	DNA-directed RNA polymerase subunit alpha OS=Phaseolus vulgaris GN=rpoA PE=3 SV=1	38.7	6.6	43.3 (M:43.3)	1	2.1	492
493	UC03_MAIZE	Unknown protein from spot 146 of 2D-PAGE of etiolated coleoptile (Fragments) OS=Zea mays PE=1 SV=1	1.9	8.5	43.2 (M:43.2)	1	50.0	493
494	DEF1B_ARATH	Peptide deformylase 1B, chloroplastic/mitochondrial OS=Arabidopsis thaliana GN=PDF1B PE=1 SV=2	30.6	8.9	43.1 (M:43.1)	1	2.6	494
495	PDI13_ARATH	Protein disulfide isomerase-like 1-3 OS=Arabidopsis thaliana GN=PDIL1-3 PE=2 SV=1	64.2	4.7	43.1 (M:43.1)	1	2.8	495
496	UBC35_ARATH	Ubiquitin-conjugating enzyme E2 35 OS=Arabidopsis thaliana GN=UBC35 PE=1 SV=1	17.2	6.7	42.9 (M:42.9)	2	17.6	496
497	MDAR4_ARATH	Probable monodehydroascorbate reductase, cytoplasmic isoform 4 OS=Arabidopsis thaliana GN=At5g03630 PE=2 SV=1	47.5	5.2	42.5 (M:42.5)	1	1.6	497
498	AB13I_ARATH	Protein TRIGALACTOSYLDIACYLGLYCEROL 3, chloroplastic OS=Arabidopsis thaliana GN=TGD3 PE=1 SV=1	37.5	7.6	42.2 (M:42.2)	1	1.7	498
499	EF100_ARATH	Ethylene-responsive transcription factor 1A OS=Arabidopsis thaliana GN=ERF1A PE=1 SV=2	29.2	8.7	42.2 (M:42.2)	1	3.7	499
500	CLPP5_ARATH	ATP-dependent Clp protease proteolytic subunit 5, chloroplastic OS=Arabidopsis thaliana GN=CLPP5 PE=1 SV=1	32.3	8.3	42.0 (M:42.0)	1	5.7	500
501	TKTC1_ARATH	Transketolase-1, chloroplastic OS=Arabidopsis thaliana GN=TKL-1 PE=1 SV=1	79.9	5.9	41.9 (M:41.9)	1	0.9	501
502	LOX2_ARATH	Lipoxygenase 2, chloroplastic OS=Arabidopsis thaliana GN=LOX2 PE=1 SV=1	102.0	5.4	41.9 (M:41.9)	1	0.8	502
503	NAP1A_ORYSI	Nucleosome assembly protein 1;1 OS=Oryza sativa subsp. indica GN=NAP1;1 PE=1 SV=1	42.6	4.3	41.9 (M:41.9)	1	3.2	503
504	ERG_ANTMA	GTP-binding protein ERG OS=Antirrhinum majus GN=ERG PE=2 SV=1	48.1	8.7	41.9 (M:41.9)	0	0.0	504
505	NRPB1_ARATH	DNA-directed RNA polymerase II subunit 1 OS=Arabidopsis thaliana GN=NRPB1 PE=1 SV=3	204.5	5.7	41.9 (M:41.9)	0	0.0	505
506	EPN2_ARATH	Clathrin interactor EPSIN 2 OS=Arabidopsis thaliana GN=EPSIN2 PE=1 SV=1	95.4	5.6	41.8 (M:41.8)	1	0.9	506
507	PTI1_SOLLC	Pto-interacting protein 1 OS=Solanum lycopersicum GN=PTI1 PE=1 SV=2	38.5	7.2	41.2 (M:41.2)	1	4.5	507
508	COPG1_ORYSJ	Coatomer subunit gamma-1 OS=Oryza sativa subsp. japonica GN=Os03g0227000 PE=2 SV=2	98.5	5.1	41.1 (M:41.1)	1	1.0	508
509	SYGM1_ARATH	Glycine--tRNA ligase 1, mitochondrial OS=Arabidopsis thaliana GN=GLYRS-1 PE=2 SV=1	81.9	6.6	41.0 (M:41.0)	1	2.1	509
510	HSP7O_ARATH	Heat shock 70 kDa protein 14 OS=Arabidopsis thaliana GN=HSP70-14 PE=2 SV=1	91.7	5.1	40.9 (M:40.9)	1	1.1	510
511	MDARS_CUCSA	Monodehydroascorbate reductase, seedling isozyme OS=Cucumis sativus PE=2 SV=1	47.4	5.3	40.8 (M:40.8)	1	1.6	511
512	CH10_BRANA	10 kDa chaperonin OS=Brassica napus PE=3 SV=1	10.7	6.7	40.7 (M:40.7)	2	18.4	512
513	CYP38_ARATH	Peptidyl-prolyl cis-trans isomerase CYP38, chloroplastic OS=Arabidopsis thaliana GN=CYP38 PE=1 SV=1	48.0	5.1	40.7 (M:40.7)	1	3.2	513
514	AAT1_ARATH	Aspartate aminotransferase, mitochondrial OS=Arabidopsis thaliana GN=ASP1 PE=2 SV=1	47.7	8.4	40.6 (M:40.6)	1	2.1	514
515	Y2372_ARATH	B3 domain-containing protein At2g33720 OS=Arabidopsis thaliana GN=At2g33720 PE=2 SV=1	37.4	6.1	40.6 (M:40.6)	1	1.8	515
516	PS17_PINST	Putative cytochrome c oxidase subunit II PS17 (Fragments) OS=Pinus strobus PE=1 SV=1	1.7	9.3	40.5 (M:40.5)	1	50.0	516
517	ALD1_ORYSJ	Aminotransferase ALD1 homolog OS=Oryza sativa subsp. japonica GN=ALD1 PE=2 SV=1	47.7	7.0	40.5 (M:40.5)	1	4.5	517
518	GLGL1_HORVU	Glucose-1-phosphate adenylyltransferase large subunit 1, chloroplastic/amyloplastic OS=Hordeum vulgare PE=2 SV=2	57.9	6.2	40.4 (M:40.4)	1	1.5	518
519	GSTF2_ORYSJ	Probable glutathione S-transferase GSTF2 OS=Oryza sativa subsp. japonica GN=GSTF2 PE=1 SV=3	24.0	5.8	40.2 (M:40.2)	2	7.0	519
520	KAD2_ARATH	Adenylate kinase 2, chloroplastic OS=Arabidopsis thaliana GN=At5g47840 PE=2 SV=1	31.4	7.1	40.2 (M:40.2)	1	3.2	520
521	DRP2A_ARATH	Dynamin-2A OS=Arabidopsis thaliana GN=DRP2A PE=1 SV=2	99.1	9.1	40.2 (M:40.2)	1	0.8	521
522	BGL32_ARATH	Beta-glucosidase 32 OS=Arabidopsis thaliana GN=BGLU32 PE=2 SV=2	61.6	5.9	40.1 (M:40.1)	1	1.3	522
523	BGL03_ORYSJ	Beta-glucosidase 3 OS=Oryza sativa subsp. japonica GN=BGLU3 PE=2 SV=2	56.6	7.6	40.1 (M:40.1)	0	0.0	523
524	RK12_ORYSJ	50S ribosomal protein L12, chloroplastic OS=Oryza sativa subsp. japonica GN=RPL12-2 PE=2 SV=2	18.6	5.4	40.1 (M:40.1)	1	4.3	524
525	RS3A_CATRO	40S ribosomal protein S3a OS=Catharanthus roseus GN=RPS3A PE=2 SV=4	29.7	9.7	39.9 (M:39.9)	1	5.4	525
526	CHRC_CUCSA	Chromoplast-specific carotenoid-associated protein, chromoplast OS=Cucumis sativus GN=CHRC PE=1 SV=1	35.2	5.0	39.6 (M:39.6)	1	5.0	526
527	EF1B2_ARATH	Elongation factor 1-beta 2 OS=Arabidopsis thaliana GN=At5g19510 PE=1 SV=1	24.2	4.4	39.5 (M:39.5)	1	4.0	527
528	CHIA_ARAHY	Endochitinase 1A (Fragment) OS=Arachis hypogaea PE=2 SV=1	4.7	8.0	39.1 (M:39.1)	1	17.4	528
529	IF5A2_ARATH	Eukaryotic translation initiation factor 5A-2 OS=Arabidopsis thaliana GN=ELF5A-2 PE=1 SV=1	17.1	5.6	39.0 (M:39.0)	1	7.5	529
530	RS23_FRAAN	40S ribosomal protein S23 OS=Fragaria ananassa GN=RPS23 PE=2 SV=1	15.8	10.5	39.0 (M:39.0)	1	7.7	530
531	ACBP3_ARATH	Acyl-CoA-binding domain-containing protein 3 OS=Arabidopsis thaliana GN=ACBP3 PE=1 SV=1	39.2	4.2	38.4 (M:38.4)	1	1.7	531
532	ADT_PARKE	ADP,ATP carrier protein OS=Parachlorella kessleri PE=3 SV=1	36.7	9.8	38.2 (M:38.2)	1	2.4	532
533	DEGP1_ARATH	Protease Do-like 1, chloroplastic OS=Arabidopsis thaliana GN=DEGP1 PE=1 SV=2	46.6	6.0	38.0 (M:38.0)	1	3.2	533
534	SCRK_SOLTU	Fructokinase OS=Solanum tuberosum PE=1 SV=1	33.7	5.5	37.7 (M:37.7)	3	4.7	534
535	CDKF4_ORYSJ	Cyclin-dependent kinase F-4 OS=Oryza sativa subsp. japonica GN=CDKF-4 PE=2 SV=1	51.7	9.7	37.7 (M:37.7)	1	2.6	535
536	RS5_CICAR	40S ribosomal protein S5 (Fragment) OS=Cicer arietinum GN=RPS5 PE=2 SV=1	22.0	9.9	37.6 (M:37.6)	1	6.6	536
537	FRS9_ARATH	Protein FAR1-RELATED SEQUENCE 9 OS=Arabidopsis thaliana GN=FRS9 PE=2 SV=2	62.2	5.4	37.5 (M:37.5)	1	2.2	537
538	UMP1_ARATH	Uncharacterized protein At3g15000, mitochondrial OS=Arabidopsis thaliana GN=At3g15000 PE=1 SV=1	42.8	9.4	37.5 (M:37.5)	1	2.8	538
539	AAT5_ARATH	Aspartate aminotransferase, chloroplastic OS=Arabidopsis thaliana GN=ASP5 PE=2 SV=2	49.8	8.2	37.2 (M:37.2)	1	4.4	539
540	PER41_ARATH	Peroxidase 41 OS=Arabidopsis thaliana GN=PER41 PE=3 SV=1	36.2	8.5	37.2 (M:37.2)	1	2.1	540
541	GLB3_ARATH	Two-on-two hemoglobin-3 OS=Arabidopsis thaliana GN=GLB3 PE=1 SV=1	20.2	5.8	37.1 (M:37.1)	1	5.7	541
542	ANP1_ARATH	Mitogen-activated protein kinase kinase kinase ANP1 OS=Arabidopsis thaliana GN=ANP1 PE=1 SV=2	73.4	5.3	36.4 (M:36.4)	1	2.0	542
543	EF2_PARKE	Elongation factor 2 OS=Parachlorella kessleri PE=2 SV=1	94.1	5.8	36.3 (M:36.3)	1	1.2	543
544	ENPL_ARATH	Endoplasmin homolog OS=Arabidopsis thaliana GN=SHD PE=1 SV=1	94.1	4.9	36.2 (M:36.2)	1	0.7	544
545	CHI4_ORYSJ	Chitinase 4 OS=Oryza sativa subsp. japonica GN=Cht4 PE=2 SV=2	30.4	8.4	36.1 (M:36.1)	1	2.8	545
546	LGUL_ARATH	Lactoylglutathione lyase OS=Arabidopsis thaliana GN=At1g08110 PE=2 SV=1	20.8	5.1	36.0 (M:36.0)	1	7.0	546
547	GCSH_ORYSI	Glycine cleavage system H protein, mitochondrial OS=Oryza sativa subsp. indica GN=GDCSH PE=2 SV=1	17.4	4.9	35.7 (M:35.7)	1	5.5	547
548	CYP22_ARATH	Peptidyl-prolyl cis-trans isomerase CYP22 OS=Arabidopsis thaliana GN=CYP22 PE=2 SV=1	21.5	8.5	35.6 (M:35.6)	1	5.0	548
549	NAPES_ARATH	N-acylphosphatidylethanolamine synthase OS=Arabidopsis thaliana GN=At1g78690 PE=2 SV=1	31.7	8.8	35.6 (M:35.6)	1	3.9	549
550	PUB55_ARATH	Putative U-box domain-containing protein 55 OS=Arabidopsis thaliana GN=PUB55 PE=3 SV=1	66.0	5.4	35.1 (M:35.1)	1	1.8	550
551	NACA1_ARATH	Nascent polypeptide-associated complex subunit alpha-like protein 1 OS=Arabidopsis thaliana GN=At3g12390 PE=1 SV=1	22.0	4.3	35.0 (M:35.0)	1	6.4	551
552	ASNS2_ORYSJ	Asparagine synthetase [glutamine-hydrolyzing] 2 OS=Oryza sativa subsp. japonica GN=Os06g0265000 PE=2 SV=3	66.2	6.0	35.0 (M:35.0)	1	1.7	552
553	RPOC2_MESVI	DNA-directed RNA polymerase subunit beta'' OS=Mesostigma viride GN=rpoC2 PE=3 SV=1	138.0	8.1	34.9 (M:34.9)	1	1.1	553
554	INV3_ORYSI	Beta-fructofuranosidase, insoluble isoenzyme 3 OS=Oryza sativa subsp. indica GN=CIN3 PE=2 SV=2	66.2	7.0	34.4 (M:34.4)	1	1.0	554
555	NRPD1_ARATH	DNA-directed RNA polymerase IV subunit 1 OS=Arabidopsis thaliana GN=NRPD1 PE=1 SV=1	162.4	7.4	34.3 (M:34.3)	1	0.8	555
556	CSPLP_ORYSJ	CASP-like protein Os12g0568700 OS=Oryza sativa subsp. japonica GN=Os12g0568700 PE=3 SV=1	17.7	8.4	34.2 (M:34.2)	0	0.0	556
557	PFKA5_ARATH	ATP-dependent 6-phosphofructokinase 5, chloroplastic OS=Arabidopsis thaliana GN=PFK5 PE=1 SV=1	58.6	6.8	34.2 (M:34.2)	1	2.4	557
558	RPOC2_PHYPA	DNA-directed RNA polymerase subunit beta'' OS=Physcomitrella patens subsp. patens GN=rpoC2 PE=3 SV=1	153.9	9.6	33.9 (M:33.9)	1	0.7	558
559	SPF27_ARATH	Pre-mRNA-splicing factor SPF27 homolog OS=Arabidopsis thaliana GN=MOS4 PE=1 SV=1	29.7	5.3	33.8 (M:33.8)	1	3.6	559
560	RPAL1_PELHO	Putative DNA-directed RNA polymerase subunit alpha-like 1 OS=Pelargonium hortorum GN=rpoAL1-A PE=5 SV=1	66.5	5.3	33.7 (M:33.7)	1	3.0	560
561	SOT10_ARATH	Cytosolic sulfotransferase 10 OS=Arabidopsis thaliana GN=SOT10 PE=1 SV=1	38.9	5.9	33.6 (M:33.6)	1	3.0	561
562	MATK_ADELA	Maturase K OS=Adesmia lanata GN=matK PE=3 SV=1	61.0	9.0	33.3 (M:33.3)	1	3.7	562
563	KDSA_PEA	2-dehydro-3-deoxyphosphooctonate aldolase OS=Pisum sativum GN=KDSA PE=2 SV=1	31.7	7.0	33.1 (M:33.1)	2	2.1	563
564	BGL17_ORYSJ	Putative beta-glucosidase 17 OS=Oryza sativa subsp. japonica GN=BGLU17 PE=5 SV=3	33.6	8.2	33.0 (M:33.0)	1	4.0	564
565	RS27_CHLRE	40S ribosomal protein S27 OS=Chlamydomonas reinhardtii GN=RPS27 PE=3 SV=1	9.7	9.1	33.0 (M:33.0)	1	15.1	565
566	ALFL1_ARATH	PHD finger protein ALFIN-LIKE 1 OS=Arabidopsis thaliana GN=AL1 PE=1 SV=1	27.2	5.7	32.9 (M:32.9)	1	6.2	566
567	RAN_VICFA	GTP-binding nuclear protein Ran/TC4 OS=Vicia faba PE=2 SV=1	25.3	6.4	32.8 (M:32.8)	1	4.5	567
568	4CLLA_ARATH	4-coumarate--CoA ligase-like 10 OS=Arabidopsis thaliana GN=4CLL10 PE=1 SV=1	55.5	6.1	32.3 (M:32.3)	1	3.1	568
569	PER6_VITVI	Peroxidase 6 (Fragment) OS=Vitis vinifera PE=1 SV=1	1.6	5.8	32.3 (M:32.3)	1	100.0	569
570	LACS9_ARATH	Long chain acyl-CoA synthetase 9, chloroplastic OS=Arabidopsis thaliana GN=LACS9 PE=2 SV=1	76.1	6.5	32.0 (M:32.0)	2	2.2	570
571	MAON_SOLTU	NAD-dependent malic enzyme 59 kDa isoform, mitochondrial OS=Solanum tuberosum PE=1 SV=1	66.2	5.9	32.0 (M:32.0)	1	3.0	571
572	UGPA_SOLTU	UTP--glucose-1-phosphate uridylyltransferase OS=Solanum tuberosum PE=1 SV=3	51.8	5.7	31.8 (M:31.8)	1	2.5	572
573	RS17_SOLLC	40S ribosomal protein S17 OS=Solanum lycopersicum GN=RPS17 PE=2 SV=3	16.2	9.9	31.8 (M:31.8)	1	7.6	573
574	GATA7_ARATH	GATA transcription factor 7 OS=Arabidopsis thaliana GN=GATA7 PE=2 SV=1	26.8	8.6	31.8 (M:31.8)	1	3.4	574
575	TMVRN_NICGU	TMV resistance protein N OS=Nicotiana glutinosa GN=N PE=1 SV=1	131.4	6.3	31.7 (M:31.7)	1	0.9	575
576	CLPC2_ORYSJ	Chaperone protein ClpC2, chloroplastic OS=Oryza sativa subsp. japonica GN=CLPC2 PE=2 SV=2	102.0	6.6	31.7 (M:31.7)	1	1.4	576
577	PS10A_ARATH	26S protease regulatory subunit 10B homolog A OS=Arabidopsis thaliana GN=RPT4A PE=1 SV=1	44.8	8.2	31.6 (M:31.6)	2	5.8	577
578	UP14_PSEMZ	Unknown protein 14 (Fragment) OS=Pseudotsuga menziesii PE=1 SV=1	1.3	9.8	31.6 (M:31.6)	1	100.0	578
579	CHLB_OLTVI	Light-independent protochlorophyllide reductase subunit B OS=Oltmannsiellopsis viridis GN=chlB PE=3 SV=1	63.1	5.6	31.4 (M:31.4)	1	1.8	579
580	MTBC_PHYPA	Probable bifunctional methylthioribulose-1-phosphate dehydratase/enolase-phosphatase E1 OS=Physcomitrella patens subsp. patens GN=PHYPADRAFT_111231 PE=3 SV=1	55.4	6.0	31.2 (M:31.2)	1	2.2	580
581	RDR5_ARATH	Probable RNA-dependent RNA polymerase 5 OS=Arabidopsis thaliana GN=RDR5 PE=2 SV=2	110.8	6.7	31.2 (M:31.2)	1	1.3	581
582	RPOC1_GNEPA	DNA-directed RNA polymerase subunit beta' OS=Gnetum parvifolium GN=rpoC1 PE=3 SV=1	85.6	9.9	31.0 (M:31.0)	2	2.8	582
583	PDR1_ORYSJ	Probable pleiotropic drug resistance protein 1 OS=Oryza sativa subsp. japonica GN=PDR1 PE=3 SV=1	164.2	6.5	31.0 (M:31.0)	1	0.7	583
584	Y2766_ARATH	Uncharacterized protein At2g37660, chloroplastic OS=Arabidopsis thaliana GN=At2g37660 PE=1 SV=2	34.9	8.4	31.0 (M:31.0)	1	5.2	584
585	LPXC1_ARATH	Probable UDP-3-O-[3-hydroxymyristoyl] N-acetylglucosamine deacetylase 1 OS=Arabidopsis thaliana GN=LPXC1 PE=2 SV=2	35.7	6.1	30.9 (M:30.9)	1	4.6	585
586	YCF2_CARPA	Protein Ycf2 OS=Carica papaya GN=ycf2-A PE=3 SV=1	269.6	8.6	30.8 (M:30.8)	1	0.6	586
587	PUM10_ARATH	Putative pumilio homolog 10 OS=Arabidopsis thaliana GN=APUM10 PE=3 SV=2	59.3	6.7	30.8 (M:30.8)	1	2.1	587
588	STP6_ARATH	Sugar transport protein 6 OS=Arabidopsis thaliana GN=STP6 PE=1 SV=1	55.9	8.1	30.7 (M:30.7)	1	1.6	588
589	FTSZ1_ARATH	Cell division protein FtsZ homolog 1, chloroplastic OS=Arabidopsis thaliana GN=FTSZ1 PE=1 SV=2	45.5	6.9	30.5 (M:30.5)	1	5.5	589
590	SCRK5_ARATH	Putative fructokinase-5 OS=Arabidopsis thaliana GN=At4g10260 PE=2 SV=1	34.7	6.9	30.4 (M:30.4)	3	4.0	590
591	ALKR5_ARATH	Probable aldo-keto reductase 5 OS=Arabidopsis thaliana GN=At1g60730 PE=2 SV=1	37.8	5.9	30.2 (M:30.2)	0	0.0	591
592	PPR37_ARATH	Pentatricopeptide repeat-containing protein At1g12620 OS=Arabidopsis thaliana GN=At1g12620 PE=2 SV=1	69.6	7.9	30.1 (M:30.1)	1	2.3	592
593	TPS31_SOLLC	Viridiflorene synthase OS=Solanum lycopersicum GN=TPS31 PE=1 SV=1	64.3	5.2	30.0 (M:30.0)	1	3.1	593
594	RR4_DIEGR	30S ribosomal protein S4, chloroplastic (Fragment) OS=Dietes grandiflora GN=rps4 PE=3 SV=1	20.8	10.6	29.7 (M:29.7)	1	10.4	594
595	CYPH_SOLLC	Peptidyl-prolyl cis-trans isomerase OS=Solanum lycopersicum GN=CYP PE=2 SV=1	17.9	8.8	29.7 (M:29.7)	1	8.8	595
596	PP300_ARATH	Pentatricopeptide repeat-containing protein At4g01990, mitochondrial OS=Arabidopsis thaliana GN=At4g01990 PE=2 SV=1	56.9	6.6	29.7 (M:29.7)	1	1.8	596
597	ALFC1_PEA	Fructose-bisphosphate aldolase 1, chloroplastic (Fragment) OS=Pisum sativum PE=1 SV=1	38.6	5.8	29.5 (M:29.5)	1	2.2	597
598	ALFC_ORYSJ	Fructose-bisphosphate aldolase, chloroplastic OS=Oryza sativa subsp. japonica GN=Os11g0171300 PE=1 SV=2	42.0	6.4	29.5 (M:29.5)	1	2.1	598
599	COPZ1_ORYSJ	Coatomer subunit zeta-1 OS=Oryza sativa subsp. japonica GN=COPZ1 PE=2 SV=1	19.4	4.6	29.5 (M:29.5)	1	6.8	599
600	ALB31_ARATH	ALBINO3-like protein 1, chloroplastic OS=Arabidopsis thaliana GN=ALB3L1 PE=2 SV=3	55.2	7.1	29.2 (M:29.2)	1	3.4	600
601	UBC4_SOLLC	Ubiquitin-conjugating enzyme E2-17 kDa OS=Solanum lycopersicum PE=2 SV=1	16.5	7.7	29.1 (M:29.1)	1	7.4	601
602	AOX1_SOYBN	Ubiquinol oxidase 1, mitochondrial OS=Glycine max GN=AOX1 PE=1 SV=1	36.4	8.6	29.1 (M:29.1)	1	2.2	602
603	SCP2_ARATH	Serine carboxypeptidase-like 2 OS=Arabidopsis thaliana GN=SCPL2 PE=2 SV=1	50.2	5.7	28.9 (M:28.9)	1	4.3	603
604	CCT13_ORYSJ	Cyclin-T1-3 OS=Oryza sativa subsp. japonica GN=CYCT1-3 PE=3 SV=2	55.9	7.1	28.9 (M:28.9)	1	4.3	604
605	RS24_ARATH	40S ribosomal protein S2-4 OS=Arabidopsis thaliana GN=RPS2D PE=2 SV=1	30.1	10.2	28.8 (M:28.8)	1	2.9	605
606	AP2L1_ARATH	AP2-like ethylene-responsive transcription factor At1g16060 OS=Arabidopsis thaliana GN=At1g16060 PE=2 SV=1	39.1	5.6	28.7 (M:28.7)	1	3.5	606
607	FPPS1_ARATH	Farnesyl pyrophosphate synthase 1, mitochondrial OS=Arabidopsis thaliana GN=FPS1 PE=2 SV=2	44.2	6.6	28.7 (M:28.7)	1	2.1	607
608	AKT5_ARATH	Probable potassium channel AKT5 OS=Arabidopsis thaliana GN=AKT5 PE=2 SV=2	98.4	7.4	28.3 (M:28.3)	1	0.9	608
609	FH20_ARATH	Formin-like protein 20 OS=Arabidopsis thaliana GN=FH20 PE=2 SV=3	178.0	6.9	28.2 (M:28.2)	2	1.4	609
610	RU2B1_ARATH	U2 small nuclear ribonucleoprotein B'' OS=Arabidopsis thaliana GN=U2B'' PE=1 SV=1	26.2	9.3	28.2 (M:28.2)	1	4.7	610
611	LAC6_ARATH	Laccase-6 OS=Arabidopsis thaliana GN=LAC6 PE=2 SV=1	63.9	8.9	28.2 (M:28.2)	1	1.9	611
612	DCL1_ARATH	Endoribonuclease Dicer homolog 1 OS=Arabidopsis thaliana GN=DCL1 PE=1 SV=2	213.4	5.9	28.0 (M:28.0)	1	0.8	612
613	FBD10_ARATH	Putative FBD-associated F-box protein At3g50710 OS=Arabidopsis thaliana GN=At3g50710 PE=4 SV=1	49.8	6.3	28.0 (M:28.0)	1	2.1	613
614	CHIB_TOBAC	Basic endochitinase OS=Nicotiana tabacum PE=2 SV=1	32.4	9.0	27.2 (M:27.2)	2	3.1	614
615	ACCA_PEA	Acetyl-coenzyme A carboxylase carboxyl transferase subunit alpha, chloroplastic OS=Pisum sativum GN=ACCA PE=1 SV=1	96.4	9.3	27.2 (M:27.2)	1	1.7	615
616	CVCA_PEA	Convicilin OS=Pisum sativum GN=CVCA PE=1 SV=1	66.9	6.3	27.2 (M:27.2)	1	1.9	616
617	HSOP_WHEAT	Hsp70-Hsp90 organizing protein OS=Triticum aestivum GN=HOP PE=1 SV=1	65.1	5.8	26.8 (M:26.8)	1	1.7	617
618	ALA6_ARATH	Phospholipid-transporting ATPase 6 OS=Arabidopsis thaliana GN=ALA6 PE=1 SV=2	140.0	6.9	26.7 (M:26.7)	1	1.6	618
619	SNF12_ARATH	SWI/SNF complex component SNF12 homolog OS=Arabidopsis thaliana GN=At5g14170 PE=1 SV=1	59.2	9.5	26.7 (M:26.7)	1	3.4	619
620	CDC2B_ANTMA	Cell division control protein 2 homolog B (Fragment) OS=Antirrhinum majus GN=CDC2B PE=2 SV=1	32.1	6.5	26.6 (M:26.6)	1	5.0	620
621	LEU12_ARATH	2-isopropylmalate synthase 2, chloroplastic OS=Arabidopsis thaliana GN=IPMS2 PE=1 SV=1	68.1	5.9	26.5 (M:26.5)	1	2.5	621
622	CHSL1_CANSA	Chalcone synthase-like protein 1 OS=Cannabis sativa GN=CAN383 PE=2 SV=1	43.1	6.5	25.8 (M:25.8)	1	2.8	622
623	AT18F_ARATH	Autophagy-related protein 18f OS=Arabidopsis thaliana GN=ATG18F PE=2 SV=1	82.7	6.2	25.8 (M:25.8)	0	0.0	623
624	SMC22_ARATH	Structural maintenance of chromosomes protein 2-2 OS=Arabidopsis thaliana GN=SMC2-2 PE=2 SV=1	132.2	6.6	25.5 (M:25.5)	1	1.7	624
625	RU2A_ARATH	U2 small nuclear ribonucleoprotein A' OS=Arabidopsis thaliana GN=At1g09760 PE=2 SV=2	28.0	5.8	25.2 (M:25.2)	2	11.6	625
626	CB4_SPIOL	Chlorophyll a-b binding protein CP24, chloroplastic OS=Spinacia oleracea PE=2 SV=1	27.8	6.1	25.1 (M:25.1)	1	4.2	626
627	PER1_BETPN	Peroxidase 1 (Fragment) OS=Betula pendula PE=1 SV=1	2.0	10.0	25.1 (M:25.1)	1	65.0	627
628	MAOM_AMAHP	NAD-dependent malic enzyme 65 kDa isoform, mitochondrial OS=Amaranthus hypochondriacus PE=1 SV=1	69.6	5.7	25.0 (M:25.0)	1	1.9	628
629	PP161_ARATH	Pentatricopeptide repeat-containing protein At2g17670 OS=Arabidopsis thaliana GN=At2g17670 PE=2 SV=1	51.4	8.5	25.0 (M:25.0)	1	3.7	629
630	PP372_ARATH	Pentatricopeptide repeat-containing protein At5g09450, mitochondrial OS=Arabidopsis thaliana GN=At5g09450 PE=2 SV=1	46.8	5.9	24.8 (M:24.8)	0	0.0	630
631	M3OM1_PEA	(+)-6a-hydroxymaackiain 3-O-methyltransferase 1 OS=Pisum sativum GN=HMM1 PE=1 SV=1	40.3	5.7	24.6 (M:24.6)	0	0.0	631
632	KCS21_ARATH	3-ketoacyl-CoA synthase 21 OS=Arabidopsis thaliana GN=KCS21 PE=2 SV=1	52.6	8.7	24.5 (M:24.5)	0	0.0	632
633	RPOC2_PELHO	DNA-directed RNA polymerase subunit beta'' OS=Pelargonium hortorum GN=rpoC2 PE=3 SV=1	155.1	9.7	24.3 (M:24.3)	0	0.0	633
634	SODCP_PEA	Superoxide dismutase [Cu-Zn], chloroplastic OS=Pisum sativum GN=SODCP PE=2 SV=1	20.6	5.9	24.3 (M:24.3)	0	0.0	634
635	RIN1_ARATH	RuvB-like protein 1 OS=Arabidopsis thaliana GN=RIN1 PE=1 SV=1	50.3	5.7	24.0 (M:24.0)	0	0.0	635
636	FER_SCEFU	Ferredoxin OS=Scenedesmus fuscus PE=1 SV=1	10.0	4.0	23.9 (M:23.9)	0	0.0	636
637	FBL44_ARATH	Putative F-box/LRR-repeat protein At3g16555 OS=Arabidopsis thaliana GN=At3g16555 PE=4 SV=2	40.9	6.8	23.8 (M:23.8)	0	0.0	637
638	MDA1_ARATH	Mediator-associated protein 1 OS=Arabidopsis thaliana GN=At4g25210 PE=1 SV=1	40.2	6.1	23.1 (M:23.1)	0	0.0	638
639	TGT3A_ARATH	Trihelix transcription factor GT-3a OS=Arabidopsis thaliana GN=GT-3A PE=1 SV=1	38.2	6.1	23.0 (M:23.0)	0	0.0	639
640	ETR2_PELHO	Ethylene receptor 2 OS=Pelargonium hortorum GN=ETR2 PE=2 SV=1	82.8	6.5	22.9 (M:22.9)	0	0.0	640
641	AB31G_ARATH	ABC transporter G family member 31 OS=Arabidopsis thaliana GN=ABCG31 PE=1 SV=1	159.8	8.7	22.7 (M:22.7)	0	0.0	641
642	RTCB_CHLRE	tRNA-splicing ligase RtcB homolog OS=Chlamydomonas reinhardtii GN=CHLREDRAFT_139581 PE=3 SV=1	51.5	6.6	22.7 (M:22.7)	0	0.0	642
643	RR4_STIHE	30S ribosomal protein S4, chloroplastic OS=Stigeoclonium helveticum GN=rps4 PE=3 SV=1	340.1	10.2	22.7 (M:22.7)	0	0.0	643
644	LOX3_SOYBN	Seed linoleate 9S-lipoxygenase-3 OS=Glycine max GN=LOX1.3 PE=1 SV=1	96.7	6.3	22.6 (M:22.6)	0	0.0	644
645	LPR2_ARATH	Multicopper oxidase LPR2 OS=Arabidopsis thaliana GN=LPR2 PE=2 SV=1	66.1	9.2	22.6 (M:22.6)	0	0.0	645
646	RABC1_ARATH	Ras-related protein RABC1 OS=Arabidopsis thaliana GN=RABC1 PE=1 SV=1	23.5	5.7	22.0 (M:22.0)	0	0.0	646
647	SBS_SOLHA	Santalene and bergamotene synthase, chloroplastic OS=Solanum habrochaites GN=SBS PE=1 SV=1	90.6	6.0	21.7 (M:21.7)	0	0.0	647
648	PRS8A_ARATH	26S protease regulatory subunit 8 homolog A OS=Arabidopsis thaliana GN=RPT6A PE=1 SV=1	47.2	9.0	21.6 (M:21.6)	0	0.0	648
649	DRP1C_ARATH	Dynamin-related protein 1C OS=Arabidopsis thaliana GN=DRP1C PE=1 SV=2	68.7	7.2	21.0 (M:21.0)	0	0.0	649
650	PABP5_ARATH	Polyadenylate-binding protein 5 OS=Arabidopsis thaliana GN=PAB5 PE=1 SV=3	74.4	8.5	20.7 (M:20.7)	0	0.0	650
651	APM1D_ORYSJ	Aminopeptidase M1-D OS=Oryza sativa subsp. japonica GN=Os09g0362800 PE=2 SV=1	98.5	5.3	20.3 (M:20.3)	0	0.0	651
652	MOCOS_ARATH	Molybdenum cofactor sulfurase OS=Arabidopsis thaliana GN=ABA3 PE=1 SV=1	91.7	6.6	20.0 (M:20.0)	0	0.0	652
653	CAPP2_MAIZE	Phosphoenolpyruvate carboxylase 2 OS=Zea mays GN=PEP4 PE=2 SV=1	109.9	5.7	19.9 (M:19.9)	0	0.0	653
654	MRE11_ARATH	Double-strand break repair protein MRE11 OS=Arabidopsis thaliana GN=MRE11 PE=2 SV=1	80.2	6.2	19.4 (M:19.4)	0	0.0	654
655	COPB2_ORYSJ	Coatomer subunit beta-2 OS=Oryza sativa subsp. japonica GN=Os01g0281400 PE=3 SV=1	105.2	5.5	19.0 (M:19.0)	0	0.0	655
656	VA0D_ORYSJ	Probable V-type proton ATPase subunit d OS=Oryza sativa subsp. japonica GN=Os01g0587000 PE=2 SV=1	40.8	4.8	18.9 (M:18.9)	0	0.0	656
657	SUT35_ARATH	Probable sulfate transporter 3.5 OS=Arabidopsis thaliana GN=SULTR3;5 PE=2 SV=1	70.3	8.8	18.5 (M:18.5)	0	0.0	657
658	FLA19_ARATH	Fasciclin-like arabinogalactan protein 19 OS=Arabidopsis thaliana GN=FLA19 PE=2 SV=2	26.7	4.8	18.3 (M:18.3)	0	0.0	658
659	DRP1A_ARATH	Dynamin-related protein 1A OS=Arabidopsis thaliana GN=DRP1A PE=1 SV=3	68.1	8.5	18.2 (M:18.2)	0	0.0	659
